# Supplementary material for: Flavin and deazaflavin biosynthesis in mycobacteria: relevance to physiology, implications for drug discovery, MR-1 antigenicity, and vaccine development
Source: Front Immunol. 2026 Jan 16;16:1656167. doi: 10.3389/fimmu.2025.1656167 (PMC12855090; doi:10.3389/fimmu.2025.1656167)
Supplement: Supplementary file 1 [file Table1.xlsx]

## Sheet: enrichment_all (1)
Enrichment FDR	nGenes	Pathway Genes	Fold Enrichment	Pathway	Annotation	Genes
3.77713e-89	74	132	21.8151	Flavin adenine dinucleotide binding	Others	mtr MAB_0065c hsaA_1 ethA_3 MAB_0170 alkJ bbsG_4 hsaA_3 bbsG_3 MAB_0522c MAB_0580 MAB_0584 hsaB_2 MAB_0593c MAB_0594c caiA_2 MAB_0597 caiA_1 MAB_0615 dus betA_2 MAB_0822 MAB_0894c Monooxygenase MAB_1070c MAB_1073c MAB_1188c MAB_1422c pcpB_4 MAB_1670 MAB_1851 MAB_1863 MAB_2065c MAB_2081 MAB_2085 MAB_2278 MAB_2395 corC cysJ_2 MAB_2460 cysJ_1 MAB_2492 MAB_2495 MAB_2496 MAB_2654 MAB_2947c MAB_3014 st…
7.31302e-75	113	775	5.67382	Oxidoreductase activity	Oxidoreductases	mtr MAB_0065c pamO hsaA_1 gltB_2 ethA_3 alkJ bbsG_4 hsaA_3 bbsG_3 namA MAB_0522c MAB_0580 hmp_1 MAB_0584 hsaB_2 MAB_0593c MAB_0594c caiA_2 MAB_0597 caiA_1 MAB_0615 dus betA_2 MAB_0818 MAB_0822 nemA_1 nemA_2 MAB_0894c MAB_0910 pdxH czcO Monooxygenase MAB_1041 MAB_1070c MAB_1073c MAB_1188c MAB_1232c fadH MAB_1356 MAB_1422c pcpB_4 MAB_1641 MAB_1851 MAB_1863 MAB_2065c MAB_2081 MAB_2085 pyrD MAB_2126 …
3.90322e-69	113	869	5.06008	Oxidation-reduction process	Others	mtr MAB_0065c pamO hsaA_1 gltB_2 ethA_3 alkJ bbsG_4 hsaA_3 bbsG_3 namA MAB_0522c MAB_0580 hmp_1 MAB_0584 hsaB_2 MAB_0593c MAB_0594c caiA_2 MAB_0597 caiA_1 MAB_0615 dus betA_2 MAB_0818 MAB_0822 nemA_1 nemA_2 MAB_0894c MAB_0910 pdxH czcO Monooxygenase MAB_1041 MAB_1070c MAB_1073c MAB_1188c MAB_1232c fadH MAB_1356 MAB_1422c pcpB_4 MAB_1641 MAB_1851 MAB_1863 MAB_2065c MAB_2081 MAB_2085 pyrD MAB_2126 …
7.78665e-60	38	39	37.9156	Acyl-CoA dehydrogenase, N-terminal domain	Fatty Acid Metabolism	MAB_0065c bbsG_4 hsaA_3 bbsG_3 MAB_0580 MAB_0593c MAB_0594c caiA_2 MAB_0597 caiA_1 MAB_0615 MAB_0822 MAB_1070c MAB_1073c MAB_1188c MAB_1422c MAB_1851 MAB_1863 MAB_2065c MAB_2081 MAB_2085 MAB_2395 MAB_2495 MAB_2496 MAB_2947c MAB_3040c ydiO MAB_3123 MAB_3486 MAB_3577c MAB_3618c yngJ MAB_4158 MAB_4159 MAB_4336 MAB_4538c MAB_4609c bbsG_1
5.92963e-59	40	45	34.5897	Acyl-CoA dehydrogenase, C-terminal domain	Fatty Acid Metabolism	MAB_0065c hsaA_1 bbsG_4 hsaA_3 bbsG_3 MAB_0580 MAB_0593c MAB_0594c caiA_2 MAB_0597 caiA_1 MAB_0615 MAB_0822 MAB_1070c MAB_1073c MAB_1188c MAB_1422c MAB_1851 MAB_1863 MAB_2065c MAB_2081 MAB_2085 MAB_2395 MAB_2495 MAB_2496 MAB_2947c MAB_3040c ydiO MAB_3123 MAB_3486 MAB_3577c MAB_3578c MAB_3618c yngJ MAB_4158 MAB_4159 MAB_4336 MAB_4538c MAB_4609c bbsG_1
8.94975e-56	49	89	21.4242	Oxidoreductase activity, acting on the ch-ch group of donors	Oxidoreductases	MAB_0065c hsaA_1 bbsG_4 hsaA_3 bbsG_3 MAB_0580 MAB_0584 MAB_0593c MAB_0594c caiA_2 MAB_0597 caiA_1 MAB_0615 dus MAB_0822 MAB_1041 MAB_1070c MAB_1073c MAB_1188c MAB_1356 MAB_1422c MAB_1851 MAB_1863 MAB_2065c MAB_2081 MAB_2085 pyrD MAB_2278 MAB_2395 MAB_2460 MAB_2495 MAB_2496 MAB_2947c MAB_3040c ydiO MAB_3123 MAB_3486 MAB_3577c MAB_3578c MAB_3618c yngJ sdhA MAB_4123 MAB_4158 MAB_4159 MAB_4336 MAB_4…
7.05894e-51	34	37	35.7582	Acyl-CoA dehydrogenase-like, C-terminal	Fatty Acid Metabolism	hsaA_1 bbsG_4 hsaA_3 bbsG_3 MAB_0580 MAB_0584 MAB_0594c caiA_2 caiA_1 MAB_0822 MAB_1070c MAB_1073c MAB_1188c MAB_1422c MAB_1851 MAB_1863 MAB_2081 MAB_2085 MAB_2278 MAB_2395 MAB_2495 MAB_2496 MAB_2947c ydiO MAB_3123 MAB_3618c yngJ MAB_4123 MAB_4158 MAB_4159 MAB_4336 MAB_4538c MAB_4609c bbsG_1
8.57456e-50	95	768	4.8135	Nucleotide binding	Others	mtr MAB_0065c hsaA_1 ethA_3 MAB_0170 alkJ bbsG_4 hsaA_3 bbsG_3 namA MAB_0522c MAB_0580 MAB_0584 hsaB_2 MAB_0593c MAB_0594c caiA_2 MAB_0597 caiA_1 MAB_0615 dus betA_2 MAB_0822 nemA_1 nemA_2 MAB_0894c pdxH Monooxygenase MAB_1041 MAB_1070c MAB_1073c MAB_1188c fadH MAB_1356 MAB_1422c pcpB_4 MAB_1641 MAB_1670 MAB_1851 MAB_1863 MAB_2065c MAB_2081 MAB_2085 MAB_2126 nqo1 MAB_2278 snaC MAB_2395 corC cysJ_…
8.57456e-50	95	768	4.8135	Nucleoside phosphate binding	Others	mtr MAB_0065c hsaA_1 ethA_3 MAB_0170 alkJ bbsG_4 hsaA_3 bbsG_3 namA MAB_0522c MAB_0580 MAB_0584 hsaB_2 MAB_0593c MAB_0594c caiA_2 MAB_0597 caiA_1 MAB_0615 dus betA_2 MAB_0822 nemA_1 nemA_2 MAB_0894c pdxH Monooxygenase MAB_1041 MAB_1070c MAB_1073c MAB_1188c fadH MAB_1356 MAB_1422c pcpB_4 MAB_1641 MAB_1670 MAB_1851 MAB_1863 MAB_2065c MAB_2081 MAB_2085 MAB_2126 nqo1 MAB_2278 snaC MAB_2395 corC cysJ_…
4.63133e-48	96	826	4.52262	Anion binding	Others	mtr MAB_0065c hsaA_1 ethA_3 poxB MAB_0170 alkJ bbsG_4 hsaA_3 bbsG_3 namA MAB_0522c MAB_0580 MAB_0584 hsaB_2 MAB_0593c MAB_0594c caiA_2 MAB_0597 caiA_1 MAB_0615 dus betA_2 MAB_0822 nemA_1 nemA_2 MAB_0894c pdxH Monooxygenase MAB_1041 MAB_1070c MAB_1073c MAB_1188c fadH MAB_1356 MAB_1422c pcpB_4 MAB_1670 MAB_1851 MAB_1863 MAB_2065c MAB_2081 MAB_2085 MAB_2126 nqo1 MAB_2165 MAB_2278 snaC MAB_2395 corC …
1.0202e-47	32	35	35.578	Acyl-CoA dehydrogenase/oxidase C-terminal	Fatty Acid Metabolism	hsaA_1 bbsG_4 hsaA_3 bbsG_3 MAB_0580 MAB_0584 MAB_0594c caiA_2 caiA_1 MAB_0822 MAB_1070c MAB_1073c MAB_1188c MAB_1422c MAB_1851 MAB_1863 MAB_2081 MAB_2085 MAB_2395 MAB_2496 MAB_2947c ydiO MAB_3123 MAB_3618c yngJ MAB_4123 MAB_4158 MAB_4159 MAB_4336 MAB_4538c MAB_4609c bbsG_1
2.70502e-47	74	406	7.09259	Oxidoreductase	Oxidoreductases	mtr pamO hsaA_1 gltB_2 ethA_3 poxB alkJ bbsG_4 hsaA_3 bbsG_3 namA MAB_0580 hmp_1 MAB_0584 hsaB_2 MAB_0594c caiA_2 caiA_1 dus betA_2 MAB_0822 nemA_1 nemA_2 pdxH czcO MAB_1070c MAB_1073c MAB_1188c fadH pcpB_4 MAB_1641 MAB_1851 MAB_1863 MAB_2081 MAB_2085 pyrD MAB_2126 nqo1 MAB_2395 cysJ_2 snaA cysJ_1 gltB_1 MAB_2496 ntaB MAB_2607 MAB_2947c sthA ydiO MAB_3123 ispG moxC_2 MAB_3522c MAB_3618c yngJ lpdA…
7.07885e-47	32	36	34.5897	Acyl-CoA dehydrogenase, middle domain	Fatty Acid Metabolism	MAB_0065c bbsG_4 bbsG_3 MAB_0580 caiA_2 MAB_0597 MAB_0615 MAB_0822 MAB_1070c MAB_1073c MAB_1188c MAB_1422c MAB_1851 MAB_1863 MAB_2065c MAB_2081 MAB_2085 MAB_2395 MAB_2495 MAB_2496 MAB_2947c MAB_3040c ydiO MAB_3486 MAB_3577c MAB_3618c yngJ MAB_4158 MAB_4336 MAB_4538c MAB_4609c bbsG_1
1.18542e-45	97	905	4.17083	Small molecule binding	Others	mtr MAB_0065c hsaA_1 ethA_3 poxB MAB_0170 alkJ bbsG_4 hsaA_3 bbsG_3 namA MAB_0522c MAB_0580 MAB_0584 hsaB_2 MAB_0593c MAB_0594c caiA_2 MAB_0597 caiA_1 MAB_0615 dus betA_2 MAB_0822 nemA_1 nemA_2 MAB_0894c pdxH Monooxygenase MAB_1041 MAB_1070c MAB_1073c MAB_1188c fadH MAB_1356 MAB_1422c pcpB_4 MAB_1641 MAB_1670 MAB_1851 MAB_1863 MAB_2065c MAB_2081 MAB_2085 MAB_2126 nqo1 MAB_2165 MAB_2278 snaC MAB_2…
5.16126e-34	103	1404	2.85476	Ion binding	Others	mtr MAB_0065c hsaA_1 gltB_2 ethA_3 poxB MAB_0170 alkJ bbsG_4 hsaA_3 bbsG_3 namA MAB_0522c MAB_0580 hmp_1 MAB_0584 hsaB_2 MAB_0593c MAB_0594c caiA_2 MAB_0597 caiA_1 MAB_0615 dus betA_2 MAB_0822 nemA_1 nemA_2 MAB_0894c MAB_0910 pdxH Monooxygenase MAB_1041 MAB_1070c MAB_1073c MAB_1188c fadH MAB_1356 MAB_1422c pcpB_4 MAB_1670 MAB_1851 MAB_1863 MAB_2065c MAB_2081 MAB_2085 MAB_2126 nqo1 MAB_2165 MAB_22…
5.16126e-34	23	25	35.8003	Acyl-CoA dehydrogenase/oxidase, N-terminal and middle domain superfamily	Fatty Acid Metabolism	hsaA_1 hsaA_3 bbsG_3 MAB_0580 MAB_0594c caiA_2 caiA_1 MAB_0822 MAB_1070c MAB_1073c MAB_1188c MAB_1422c MAB_1851 MAB_1863 MAB_2278 MAB_2460 MAB_2496 MAB_2947c ydiO MAB_4123 MAB_4159 MAB_4538c MAB_4609c
8.16316e-32	24	31	30.1265	Flavoprotein	Others	bbsG_3 MAB_0580 hmp_1 caiA_2 dus MAB_0822 pdxH MAB_1188c MAB_1851 MAB_1863 pyrD MAB_2496 coaBC thyX ribF ydiO sdhA betA_1 lldD lpd ntaA_1 moxC_1 MAB_4538c MAB_4609c
1.06313e-28	124	2647	1.82292	Catalytic activity	Others	mtr MAB_0065c pamO hsaA_1 gltB_2 ethA_3 poxB MAB_0170 alkJ bbsG_4 hsaA_3 bbsG_3 namA MAB_0522c MAB_0580 hmp_1 MAB_0584 hsaB_2 MAB_0593c MAB_0594c caiA_2 MAB_0597 caiA_1 MAB_0615 dus betA_2 MAB_0818 MAB_0822 nemA_1 nemA_2 MAB_0894c MAB_0910 pdxH czcO Monooxygenase MAB_1041 MAB_1070c MAB_1073c MAB_1188c MAB_1232c fadH MAB_1356 MAB_1422c pcpB_4 MAB_1641 MAB_1851 MAB_1863 MAB_2065c MAB_2081 MAB_2085 …
3.47922e-28	23	34	26.3238	FMN binding	FMN Binding Protein	namA hsaB_2 nemA_1 nemA_2 pdxH MAB_1041 fadH MAB_1356 MAB_2126 nqo1 snaC cysJ_2 cysJ_1 MAB_2492 ntaB MAB_2740c coaBC fni MAB_3694 MAB_3823 lldD hsaB_1 MAB_4635
5.69319e-27	124	2736	1.76362	Metabolic process	Others	mtr MAB_0065c pamO hsaA_1 gltB_2 ethA_3 poxB MAB_0170 alkJ bbsG_4 hsaA_3 bbsG_3 namA MAB_0522c MAB_0580 hmp_1 MAB_0584 hsaB_2 MAB_0593c MAB_0594c caiA_2 MAB_0597 caiA_1 MAB_0615 dus betA_2 MAB_0818 MAB_0822 nemA_1 nemA_2 MAB_0894c MAB_0910 pdxH czcO Monooxygenase MAB_1041 MAB_1070c MAB_1073c MAB_1188c MAB_1232c fadH MAB_1356 MAB_1422c pcpB_4 MAB_1641 MAB_1851 MAB_1863 MAB_2065c MAB_2081 MAB_2085 …
1.27772e-26	17	17	38.9134	Acyl-CoA dehydrogenase/oxidase, N-terminal domain superfamily	Fatty Acid Metabolism	hsaA_1 hsaA_3 bbsG_3 MAB_0594c caiA_2 caiA_1 MAB_0822 MAB_1422c MAB_1851 MAB_1863 MAB_2278 MAB_2496 ydiO MAB_4123 MAB_4159 MAB_4538c MAB_4609c
8.00888e-24	97	1576	2.39505	Organic cyclic compound binding	Others	mtr MAB_0065c hsaA_1 ethA_3 poxB MAB_0170 alkJ bbsG_4 hsaA_3 bbsG_3 namA MAB_0522c MAB_0580 MAB_0584 hsaB_2 MAB_0593c MAB_0594c caiA_2 MAB_0597 caiA_1 MAB_0615 dus betA_2 MAB_0822 nemA_1 nemA_2 MAB_0894c pdxH Monooxygenase MAB_1041 MAB_1070c MAB_1073c MAB_1188c fadH MAB_1356 MAB_1422c pcpB_4 MAB_1641 MAB_1670 MAB_1851 MAB_1863 MAB_2065c MAB_2081 MAB_2085 MAB_2126 nqo1 MAB_2165 MAB_2278 snaC MAB_2…
8.00888e-24	97	1576	2.39505	Heterocyclic compound binding	Others	mtr MAB_0065c hsaA_1 ethA_3 poxB MAB_0170 alkJ bbsG_4 hsaA_3 bbsG_3 namA MAB_0522c MAB_0580 MAB_0584 hsaB_2 MAB_0593c MAB_0594c caiA_2 MAB_0597 caiA_1 MAB_0615 dus betA_2 MAB_0822 nemA_1 nemA_2 MAB_0894c pdxH Monooxygenase MAB_1041 MAB_1070c MAB_1073c MAB_1188c fadH MAB_1356 MAB_1422c pcpB_4 MAB_1641 MAB_1670 MAB_1851 MAB_1863 MAB_2065c MAB_2081 MAB_2085 MAB_2126 nqo1 MAB_2165 MAB_2278 snaC MAB_2…
2.2189e-21	16	20	31.1307	FAD	FAD Binding Protein	bbsG_3 MAB_0580 caiA_2 MAB_0822 MAB_1188c MAB_1851 MAB_1863 MAB_2496 thyX ribF ydiO sdhA betA_1 lpd MAB_4538c MAB_4609c
3.97984e-20	13	13	38.9134	acyl-CoA dehydrogenase activity	Fatty Acid Metabolism	MAB_0065c MAB_0822 MAB_1070c MAB_1188c MAB_1863 MAB_2065c MAB_2081 MAB_2395 MAB_2947c MAB_3040c MAB_3618c MAB_4538c MAB_4609c
1.64295e-18	12	12	38.9134	Acyl-CoA dehydrogenase/oxidase, N-terminal	Fatty Acid Metabolism	hsaA_3 bbsG_3 MAB_0594c caiA_2 caiA_1 MAB_0822 MAB_1422c MAB_1851 MAB_1863 MAB_2496 MAB_4538c MAB_4609c
9.47314e-18	32	179	6.95658	Mixed, incl. fatty acid metabolic process, and acyl-coa dehydrogenase, c-terminal domain	Fatty Acid Metabolism	bbsG_4 hsaA_3 bbsG_3 MAB_0580 MAB_0593c MAB_0594c caiA_2 MAB_0597 caiA_1 MAB_0615 MAB_0822 MAB_1070c MAB_1073c MAB_1188c MAB_1851 MAB_1863 MAB_2085 MAB_2495 MAB_2496 MAB_2947c MAB_3040c ydiO MAB_3123 etfA MAB_3486 MAB_3618c MAB_4158 MAB_4159 hsaB_1 MAB_4538c MAB_4609c bbsG_1
9.55761e-18	31	166	7.26696	Fatty acid metabolic process, and acyl-coa dehydrogenase, c-terminal domain	Fatty Acid Metabolism	bbsG_4 hsaA_3 bbsG_3 MAB_0580 MAB_0593c MAB_0594c caiA_2 MAB_0597 caiA_1 MAB_0615 MAB_0822 MAB_1070c MAB_1073c MAB_1188c MAB_1851 MAB_1863 MAB_2085 MAB_2495 MAB_2496 MAB_3040c ydiO MAB_3123 etfA MAB_3486 MAB_3618c MAB_4158 MAB_4159 hsaB_1 MAB_4538c MAB_4609c bbsG_1
1.82019e-17	12	13	35.92	Acyl-CoA oxidase/dehydrogenase, central domain	Fatty Acid Metabolism	bbsG_3 MAB_0580 caiA_2 MAB_0822 MAB_1188c MAB_1422c MAB_1851 MAB_1863 MAB_2496 ydiO MAB_4538c MAB_4609c
3.31745e-17	104	2189	1.84879	Binding	Others	mtr MAB_0065c hsaA_1 gltB_2 ethA_3 poxB MAB_0170 alkJ bbsG_4 hsaA_3 bbsG_3 namA MAB_0522c MAB_0580 hmp_1 MAB_0584 hsaB_2 MAB_0593c MAB_0594c caiA_2 MAB_0597 caiA_1 MAB_0615 dus betA_2 MAB_0822 nemA_1 nemA_2 MAB_0894c MAB_0910 pdxH Monooxygenase MAB_1041 MAB_1070c MAB_1073c MAB_1188c fadH MAB_1356 MAB_1422c pcpB_4 MAB_1641 MAB_1670 MAB_1851 MAB_1863 MAB_2065c MAB_2081 MAB_2085 MAB_2126 nqo1 MAB_21…
2.90881e-16	25	111	8.76428	Mixed, incl. lipid oxidation, and acyl-coa dehydrogenase, c-terminal domain	Fatty Acid Metabolism	bbsG_4 hsaA_3 bbsG_3 MAB_0580 MAB_0593c MAB_0594c caiA_2 MAB_0597 caiA_1 MAB_0615 MAB_0822 MAB_1188c MAB_1851 MAB_1863 MAB_2085 MAB_2495 MAB_2496 ydiO MAB_3123 MAB_3486 MAB_3618c MAB_4158 MAB_4159 MAB_4538c MAB_4609c
2.92033e-15	15	31	18.8291	Cholesterol metabolic process	Cholesterol Metabolism	MAB_0580 hmp_1 MAB_0584 hsaB_2 MAB_0593c caiA_1 MAB_0615 MAB_0910 MAB_1232c MAB_3123 MAB_3719c hmp_2 MAB_4158 MAB_4159 MAB_4336
5.24853e-15	15	32	18.2406	Secondary alcohol metabolic process	Others	MAB_0580 hmp_1 MAB_0584 hsaB_2 MAB_0593c caiA_1 MAB_0615 MAB_0910 MAB_1232c MAB_3123 MAB_3719c hmp_2 MAB_4158 MAB_4159 MAB_4336
6.58684e-15	18	54	12.9711	Pyridine nucleotide-disulphide oxidoreductase	Oxidoreductases	mtr pamO ethA_3 MAB_0522c MAB_0894c czcO Monooxygenase fadH MAB_2607 MAB_2654 MAB_3014 sthA MAB_3522c lpdA_1 ethA_1 lpd MAB_4840c MAB_p06
1.53671e-14	15	34	17.1677	Sterol metabolic process	Others	MAB_0580 hmp_1 MAB_0584 hsaB_2 MAB_0593c caiA_1 MAB_0615 MAB_0910 MAB_1232c MAB_3123 MAB_3719c hmp_2 MAB_4158 MAB_4159 MAB_4336
2.64153e-14	16	42	14.8241	Steroid metabolic process	Others	hsaA_1 MAB_0580 hmp_1 MAB_0584 hsaB_2 MAB_0593c caiA_1 MAB_0615 MAB_0910 MAB_1232c MAB_3123 MAB_3719c hmp_2 MAB_4158 MAB_4159 MAB_4336
1.27913e-13	17	54	12.2505	NAD(P)-binding Rossmann-like domain	Others	pamO ethA_3 MAB_0170 MAB_0522c betA_2 MAB_0818 Monooxygenase MAB_1232c fadH pcpB_4 Halogenase MAB_2607 MAB_2654 MAB_2659 MAB_3719c ethA_1 puo_1
2.49384e-13	17	56	11.813	FAD/NAD(P)-binding domain superfamily	FAD Binding Protein	mtr pamO ethA_3 alkJ betA_2 czcO fadH pcpB_4 MAB_2244 Halogenase MAB_2607 sthA lpdA_1 sdhA betA_1 lpd puo_1
2.75559e-12	8	8	38.9134	butyryl-CoA dehydrogenase activity	Others	MAB_0065c MAB_1188c MAB_1863 MAB_2081 MAB_2395 MAB_2947c MAB_3040c MAB_4538c
2.75559e-12	8	8	38.9134	FMN	FMN Binding Protein	dus pdxH pyrD coaBC ribF lldD ntaA_1 moxC_1
8.1402e-12	15	49	11.9123	Enoyl-CoA hydratase/isomerase, and Acyl-CoA dehydrogenase-like, C-terminal	Fatty Acid Metabolism	bbsG_4 hsaA_3 bbsG_3 MAB_0822 MAB_1188c MAB_1851 MAB_2085 MAB_2495 MAB_2496 ydiO MAB_3123 MAB_3486 MAB_3618c MAB_4538c MAB_4609c
1.03424e-11	10	16	24.3209	Steroid catabolic process	Others	MAB_0580 MAB_0584 hsaB_2 MAB_0593c caiA_1 MAB_0615 MAB_3123 MAB_4158 MAB_4159 MAB_4336
1.03424e-11	10	16	24.3209	Cholesterol catabolic process	Cholesterol Metabolism	MAB_0580 MAB_0584 hsaB_2 MAB_0593c caiA_1 MAB_0615 MAB_3123 MAB_4158 MAB_4159 MAB_4336
1.03424e-11	10	16	24.3209	Sterol catabolic process	Others	MAB_0580 MAB_0584 hsaB_2 MAB_0593c caiA_1 MAB_0615 MAB_3123 MAB_4158 MAB_4159 MAB_4336
2.16684e-11	8	9	34.5897	Oxidoreductase activity, acting on the ch-ch group of donors, with a flavin as acceptor	Oxidoreductases	MAB_0065c MAB_1188c MAB_1863 MAB_2081 MAB_2395 MAB_2947c MAB_3040c MAB_4538c
8.41975e-11	19	102	7.24857	Organic hydroxy compound metabolic process	Others	MAB_0580 hmp_1 MAB_0584 hsaB_2 MAB_0593c caiA_1 MAB_0615 MAB_0910 pdxH MAB_1232c MAB_2126 MAB_3123 MAB_3719c MAB_3823 lldD hmp_2 MAB_4158 MAB_4159 MAB_4336
9.60368e-11	7	7	38.9134	Acyl-CoA dehydrogenase, conserved site	Fatty Acid Metabolism	MAB_1073c MAB_1188c MAB_1851 MAB_2081 MAB_2085 MAB_3618c MAB_4538c
9.60368e-11	7	7	38.9134	NADH:flavin oxidoreductase / NADH oxidase family	Oxidoreductases	namA nemA_1 nemA_2 fadH MAB_2740c MAB_3694 MAB_4635
2.38963e-10	15	61	9.56887	Fatty acid degradation, and Acyl-CoA dehydrogenase-like, C-terminal	Fatty Acid Metabolism	bbsG_4 hsaA_3 bbsG_3 MAB_0822 MAB_1188c MAB_1851 MAB_2085 MAB_2495 MAB_2496 ydiO MAB_3123 MAB_3486 MAB_3618c MAB_4538c MAB_4609c
2.52483e-10	16	72	8.64742	Mixed, incl. fatty acid degradation, and acyl-coa dehydrogenase-like, c-terminal	Fatty Acid Metabolism	bbsG_4 hsaA_3 bbsG_3 MAB_0822 MAB_1188c MAB_1851 MAB_1863 MAB_2085 MAB_2495 MAB_2496 ydiO MAB_3123 MAB_3486 MAB_3618c MAB_4538c MAB_4609c
3.18046e-10	13	43	11.7645	Aldolase-type TIM barrel	Others	gltB_2 namA dus nemA_1 nemA_2 MAB_1641 pyrD MAB_2126 gltB_1 MAB_2740c fni lldD MAB_4635
3.56032e-10	12	35	13.3417	Acyl-CoA dehydrogenase-like, C-terminal, and Enoyl-CoA hydratase/isomerase	Fatty Acid Metabolism	bbsG_4 hsaA_3 bbsG_3 MAB_0822 MAB_1188c MAB_2085 MAB_2495 MAB_2496 ydiO MAB_3123 MAB_4538c MAB_4609c
6.82148e-10	123	3751	1.27602	Cellular anatomical entity	Others	mtr MAB_0065c pamO hsaA_1 gltB_2 ethA_3 poxB MAB_0170 alkJ bbsG_4 hsaA_3 bbsG_3 namA MAB_0522c MAB_0580 hmp_1 MAB_0584 hsaB_2 MAB_0593c MAB_0594c caiA_2 MAB_0597 caiA_1 MAB_0615 dus betA_2 MAB_0818 MAB_0822 nemA_1 nemA_2 MAB_0894c MAB_0910 pdxH czcO Monooxygenase MAB_1070c MAB_1073c MAB_1188c MAB_1232c fadH MAB_1422c pcpB_4 MAB_1641 MAB_1670 MAB_1851 MAB_1863 MAB_2065c MAB_2081 MAB_2085 pyrD MAB_…
2.96053e-09	7	9	30.266	Pyridine nucleotide-disulphide oxidoreductase, dimerisation domain	Oxidoreductases	mtr MAB_0894c MAB_3014 sthA lpdA_1 lpd MAB_p06
3.36313e-09	15	73	7.9959	Alcohol metabolic process	Others	MAB_0580 hmp_1 MAB_0584 hsaB_2 MAB_0593c caiA_1 MAB_0615 MAB_0910 MAB_1232c MAB_3123 MAB_3719c hmp_2 MAB_4158 MAB_4159 MAB_4336
3.36313e-09	20	141	5.51963	Oxidoreductase activity, acting on paired donors, with incorporation or reduction of molecular oxygen	Oxidoreductases	pamO hsaA_1 ethA_3 MAB_0522c hmp_1 MAB_0584 MAB_0910 czcO Monooxygenase snaA MAB_2607 MAB_2654 moxC_2 MAB_3639 hmp_2 ethA_1 ntaA_2 ntaA_1 moxC_1 pbsA1
9.38268e-09	11	36	11.8902	FAD binding domain	FAD Binding Protein	pamO betA_2 MAB_0894c MAB_1232c fadH MAB_2244 MAB_2659 sthA sdhA lpd puo_1
2.17496e-08	10	30	12.9711	Alcohol catabolic process	Others	MAB_0580 MAB_0584 hsaB_2 MAB_0593c caiA_1 MAB_0615 MAB_3123 MAB_4158 MAB_4159 MAB_4336
3.09779e-08	10	31	12.5527	Organic hydroxy compound catabolic process	Others	MAB_0580 MAB_0584 hsaB_2 MAB_0593c caiA_1 MAB_0615 MAB_3123 MAB_4158 MAB_4159 MAB_4336
3.77547e-08	8	17	18.3122	Steroid biosynthetic process	Others	hsaA_1 hmp_1 MAB_0584 hsaB_2 MAB_0910 MAB_1232c MAB_3719c hmp_2
1.10889e-07	8	19	16.3846	L-lysine 6-monooxygenase (NADPH-requiring)	Monooxygenases	mtr pamO MAB_0522c Monooxygenase MAB_2607 lpdA_1 ethA_1 MAB_4840c
1.19919e-07	5	5	38.9134	NADH:flavin oxidoreductase/NADH oxidase, N-terminal	Oxidoreductases	namA nemA_2 MAB_2740c MAB_3694 MAB_4635
1.19919e-07	5	5	38.9134	GMC oxidoreductase	Oxidoreductases	alkJ betA_2 MAB_1232c MAB_3719c betA_1
1.82444e-07	15	97	6.01753	Monooxygenase activity	Monooxygenases	pamO hsaA_1 ethA_3 MAB_0522c hmp_1 MAB_0584 MAB_0910 czcO Monooxygenase pcpB_4 MAB_1641 MAB_2607 MAB_2654 hmp_2 ethA_1
5.57358e-07	6	10	23.348	Glucose inhibited division protein A	Others	MAB_0894c fadH MAB_2244 lpdA_1 lpd MAB_p06
6.02687e-07	8	23	13.5351	Mixed, incl. enoyl-coa hydratase/isomerase, and n-terminal half of maoc dehydratase	Others	hsaA_3 MAB_1188c MAB_2085 MAB_2495 MAB_2496 ydiO MAB_3123 MAB_4538c
6.70322e-07	5	6	32.4278	FAD/NAD-linked reductase, dimerisation domain superfamily	FAD Binding Protein	mtr MAB_3014 sthA lpdA_1 lpd
6.72886e-07	9	32	10.9444	Mixed, incl. cholesterol metabolic process, and coenzyme a transferase	Cholesterol Metabolism	MAB_0580 MAB_0593c MAB_0594c caiA_2 MAB_0597 caiA_1 MAB_0615 MAB_4158 MAB_4159
6.72886e-07	15	107	5.45515	Lipid catabolic process	Lipid Metabolism	hsaA_1 MAB_0580 hmp_1 MAB_0584 hsaB_2 MAB_0593c caiA_1 MAB_0615 MAB_0910 MAB_3123 hmp_2 MAB_4158 MAB_4159 MAB_4336 MAB_4538c
6.76528e-07	11	53	8.07636	Oxidoreductase activity, acting on paired donors, with incorporation or reduction of molecular oxygen, nad(p)h as one donor, and incorporation of one atom of oxygen	Oxidoreductases	pamO ethA_3 MAB_0522c hmp_1 MAB_0910 czcO Monooxygenase MAB_2607 MAB_2654 hmp_2 ethA_1
9.32788e-07	12	67	6.96956	Monooxygenase	Monooxygenases	pamO ethA_3 hsaA_3 MAB_0584 czcO pcpB_4 MAB_2126 snaA MAB_2607 ethA_1 ntaA_2 ntaA_1
1.10386e-06	6	11	21.2255	Oxidoreductase NAD-binding domain	Oxidoreductases	hmp_1 MAB_0910 cysJ_2 cysJ_1 MAB_2492 hmp_2
1.65649e-06	8	26	11.9733	Flavin-binding monooxygenase-like	Monooxygenases	pamO ethA_3 MAB_0522c czcO Monooxygenase MAB_2607 MAB_2654 ethA_1
1.73058e-06	11	58	7.38012	Oxidoreductase activity, acting on nad(p)h	Oxidoreductases	mtr MAB_0894c nqo1 cysJ_2 cysJ_1 MAB_2492 MAB_3014 sthA lpdA_1 lpd MAB_p06
2.49827e-06	9	37	9.46542	Mixed, incl. cholesterol metabolic process, and acetyl-coa c-acyltransferase activity	Cholesterol Metabolism	MAB_0580 MAB_0593c MAB_0594c caiA_2 MAB_0597 caiA_1 MAB_0615 MAB_4158 MAB_4159
3.9528e-06	4	4	38.9134	Flavin reductase like domain	Oxidoreductases	hsaB_2 snaC ntaB hsaB_1
3.9528e-06	4	4	38.9134	Conserved region in glutamate synthase	Others	gltB_2 gltB_1 fni lldD
5.04382e-06	26	350	2.89071	Lipid metabolic process	Lipid Metabolism	MAB_0065c hsaA_1 MAB_0580 hmp_1 MAB_0584 hsaB_2 MAB_0593c caiA_1 MAB_0615 MAB_0910 MAB_1188c MAB_1232c MAB_1863 MAB_2081 MAB_2395 MAB_2947c MAB_3040c MAB_3123 ispG fni MAB_3719c hmp_2 MAB_4158 MAB_4159 MAB_4336 MAB_4538c
1.01559e-05	7	23	11.8432	Cell redox homeostasis	Redox Homeostatsis	mtr MAB_0894c MAB_3014 sthA lpdA_1 lpd MAB_p06
1.87772e-05	4	5	31.1307	Thiamine pyrophosphate enzyme, central domain	Others	poxB MAB_2165 MAB_3323c budB
5.41057e-05	4	6	25.9423	Mixed, incl. alkaloid biosynthetic process, and acyl-coa dehydrogenase/oxidase, n-terminal	Fatty Acid Metabolism	MAB_0593c MAB_0594c caiA_2 MAB_0597
5.41057e-05	4	6	25.9423	Thiamine pyrophosphate enzyme, N-terminal TPP binding domain	Others	poxB MAB_2165 MAB_3323c budB
6.5927e-05	6	20	11.674	Luciferase-like domain	Others	snaA moxC_2 MAB_3639 ntaA_2 ntaA_1 moxC_1
9.94926e-05	43	892	1.87587	Small molecule metabolic process	Others	MAB_0065c gltB_2 poxB MAB_0580 hmp_1 MAB_0584 hsaB_2 MAB_0593c caiA_1 MAB_0615 MAB_0894c MAB_0910 pdxH MAB_1041 MAB_1188c MAB_1232c MAB_1356 MAB_1863 MAB_2081 pyrD MAB_2126 MAB_2165 MAB_2395 gltB_1 coaBC aroC MAB_2947c MAB_3040c thyX ribF MAB_3123 ispG MAB_3323c budB MAB_3719c MAB_3823 lldD hmp_2 lpd MAB_4158 MAB_4159 MAB_4336 MAB_4538c
0.000102678	13	122	4.14651	Pathogenesis	Others	MAB_0580 MAB_0593c caiA_1 MAB_0615 MAB_1232c MAB_1670 corC MAB_3123 lpdA_1 MAB_3719c MAB_4158 MAB_4159 MAB_4336
0.000135973	3	3	38.9134	Fatty acid beta-oxidation using acyl-coa dehydrogenase	Fatty Acid Metabolism	caiA_1 MAB_0615 MAB_4538c
0.000135973	3	3	38.9134	FMN-dependent dehydrogenase	FMN Binding Protein	MAB_2126 fni lldD
0.000135973	3	3	38.9134	Glucose-methanol-choline oxidoreductase, C-terminal	Oxidoreductases	alkJ betA_2 betA_1
0.000135973	3	3	38.9134	Glucose-methanol-choline oxidoreductase	Oxidoreductases	alkJ betA_2 betA_1
0.000135973	3	3	38.9134	Nitrilotriacetate monooxygenase component A/pristinamycin IIA synthase subunit A	Monooxygenases	ntaA_2 ntaA_1 moxC_1
0.000135973	3	3	38.9134	Flavodoxin	Others	cysJ_2 cysJ_1 MAB_2492
0.000139938	5	14	13.8976	FAD/NAD(P)-binding domain	FAD Binding Protein	mtr fadH sthA lpdA_1 lpd
0.00018971	6	24	9.72835	Luciferase-like domain superfamily	Others	snaA moxC_2 MAB_3639 ntaA_2 ntaA_1 moxC_1
0.000201963	5	15	12.9711	Steroid degradation	Others	hsaA_1 hmp_1 MAB_0584 hsaB_2 hmp_2
0.000302967	6	26	8.98001	Oxidoreductase activity, acting on a sulfur group of donors, nad(p) as acceptor	Oxidoreductases	mtr MAB_0894c cysJ_2 cysJ_1 MAB_2492 lpd
0.000302967	8	51	6.10406	NADP binding	Others	mtr ethA_3 MAB_0522c Monooxygenase MAB_2654 fni lpdA_1 MAB_4840c
0.000365734	4	9	17.2948	Flavin containing amine oxidoreductase	Oxidoreductases	MAB_0170 MAB_0818 MAB_2659 puo_1
0.000365734	4	9	17.2948	Thiamine pyrophosphate enzyme, C-terminal TPP binding domain	Others	poxB MAB_2165 MAB_3323c budB
0.000379149	5	17	11.4451	Mixed, incl. enoyl-coa hydratase/isomerase, and 3-hydroxyacyl-[acyl-carrier-protein] dehydratase activity	Fatty Acid Metabolism	MAB_1188c MAB_2085 ydiO MAB_3123 MAB_4538c
0.000379149	5	17	11.4451	Mixed, incl. sterol catabolic process, and duf35 ob-fold domain, acyl-coa-associated	Fatty Acid Metabolism	MAB_0580 caiA_1 MAB_0615 MAB_4158 MAB_4159
0.000485138	3	4	29.185	Sulfite reductase (nadph) activity	Oxidoreductases	cysJ_2 cysJ_1 MAB_2492
0.000485138	3	4	29.185	Dihydroorotate dehydrogenase	Others	MAB_1641 pyrD fni
0.000568308	4	10	15.5654	Mixed, incl. uncharacterised protein family upf0336, and acyl-coa dehydrogenase, conserved site	Fatty Acid Metabolism	MAB_1188c MAB_2085 ydiO MAB_3123
0.000680615	7	43	6.33474	Cellular homeostasis	Others	mtr MAB_0894c MAB_3014 sthA lpdA_1 lpd MAB_p06
0.000741981	11	110	3.89134	Organic cyclic compound catabolic process	Others	MAB_0580 MAB_0584 hsaB_2 MAB_0593c caiA_1 MAB_0615 MAB_3123 MAB_4158 MAB_4159 MAB_4336 pbsA1
0.000841141	5	20	9.72835	Steroid degradation, and HTH-type transcriptional repressor KstR, C-terminal	Others	hsaA_1 hmp_1 MAB_0584 hsaB_2 hmp_2
0.000841141	4	11	14.1503	N,N-dimethylaniline monooxygenase activity	Monooxygenases	ethA_3 MAB_0522c Monooxygenase MAB_2654
0.000841141	4	11	14.1503	Thiamine pyrophosphate binding	Others	poxB MAB_2165 MAB_3323c budB
0.000994611	27	504	2.08465	Cytosol	Others	mtr gltB_2 MAB_0170 alkJ dus betA_2 MAB_0822 pdxH MAB_1188c MAB_1641 snaA gltB_1 MAB_2659 aroC ribF etfA moxC_2 MAB_3618c MAB_3639 sdhA MAB_3823 betA_1 ntaA_2 ntaA_1 moxC_1 puo_1 MAB_4609c
0.00109086	3	5	23.348	Flavodoxin, and cysteine synthase activity	Others	cysJ_2 cysJ_1 MAB_2492
0.00109086	3	5	23.348	Response to sterol, and 3-hydroxy-9,10-secoandrosta-1,3,5(10)-triene-9,17-dione monooxygenase activity	Monooxygenases	hsaA_1 MAB_0584 hsaB_2
0.00109086	3	5	23.348	Dihydrolipoyl dehydrogenase activity	Others	mtr MAB_0894c lpd
0.00117257	4	12	12.9711	Fatty acid degradation	Others	bbsG_4 bbsG_3 MAB_0822 MAB_4609c
0.00117257	4	12	12.9711	Ferredoxin-NADP reductase (FNR), nucleotide-binding domain	Oxidoreductases	hmp_1 cysJ_2 cysJ_1 hmp_2
0.00117257	4	12	12.9711	FAD dependent oxidoreductase	FAD Binding Protein	fadH MAB_2244 sthA lpd
0.00203661	6	37	6.31028	Luciferase-like monooxygenase	Monooxygenases	snaA moxC_2 MAB_3639 ntaA_2 ntaA_1 moxC_1
0.00204766	3	6	19.4567	Mixed, incl. n,n-dimethylaniline monooxygenase activity, and acyl-acp thioesterase	Fatty Acid Metabolism	ethA_3 Monooxygenase ethA_1
0.00219681	4	14	11.1181	Mixed, incl. coenzyme a transferase, and alkaloid biosynthetic process	Others	MAB_0593c MAB_0594c caiA_2 MAB_0597
0.00219681	4	14	11.1181	Vitamin b6 metabolic process	Others	pdxH MAB_1041 MAB_1356 MAB_3823
0.00280463	5	26	7.48334	Steroid degradation, and Sulfotransferase family	Others	hsaA_1 hmp_1 MAB_0584 hsaB_2 hmp_2
0.00280463	5	26	7.48334	Sulfur compound binding	Others	poxB MAB_2165 MAB_3323c budB MAB_4538c
0.00330089	3	7	16.6772	Mixed, incl. acyl-coa dehydrogenase/oxidase, n-terminal, and uncharacterised protein family upf0336	Fatty Acid Metabolism	bbsG_3 MAB_0822 MAB_4609c
0.00330089	3	7	16.6772	Carnitine biosynthetic process, and glucose-methanol-choline oxidoreductase	Oxidoreductases	alkJ betA_1 puo_1
0.00330089	3	7	16.6772	Intramolecular oxidoreductase activity, transposing c=c bonds	Oxidoreductases	MAB_1232c fni MAB_3719c
0.00330089	3	7	16.6772	Oxidoreductase FAD/NAD(P)-binding	FAD Binding Protein	hmp_1 cysJ_2 hmp_2
0.00330089	3	7	16.6772	HI0933-like protein	Others	fadH MAB_2244 puo_1
0.00347123	7	57	4.77884	Homeostatic process	Others	mtr MAB_0894c MAB_3014 sthA lpdA_1 lpd MAB_p06
0.00360594	4	16	9.72835	Oxidoreductase activity, acting on the ch-nh2 group of donors	Oxidoreductases	gltB_2 pdxH gltB_1 MAB_3823
0.00423524	7	59	4.61684	Mitochondrion	Others	hsaB_2 snaC ntaB MAB_2766 ribF hsaB_1 MAB_4538c
0.00427155	6	43	5.42977	Oxidoreductase activity, acting on a sulfur group of donors	Oxidoreductases	mtr MAB_0894c cysJ_2 cysJ_1 MAB_2492 lpd
0.00475954	19	335	2.20703	Organic substance catabolic process	Others	hsaA_1 MAB_0580 hmp_1 MAB_0584 hsaB_2 MAB_0593c caiA_1 MAB_0615 MAB_0894c MAB_0910 coaBC MAB_3123 hmp_2 lpd MAB_4158 MAB_4159 MAB_4336 MAB_4538c pbsA1
0.00497919	3	8	14.5925	Oxidoreductase FAD-binding domain	FAD Binding Protein	hmp_1 MAB_0910 hmp_2
0.00515958	5	30	6.48556	Mixed, incl. aldehyde dehydrogenase family, and alcohol dehydrogenase, zinc-type, conserved site	Others	poxB alkJ MAB_2126 betA_1 puo_1
0.00557037	11	142	3.01442	Mixed, incl. cellular respiration, and oxidoreductase activity, acting on the aldehyde or oxo group of donors	Oxidoreductases	poxB alkJ MAB_0894c MAB_2126 nqo1 yhfK sdhA betA_1 lpd puo_1 MAB_p06
0.007188	3	9	12.9711	Thiamin diphosphate-binding fold	Others	poxB MAB_2165 budB
0.00855322	12	173	2.69919	Small molecule catabolic process	Others	MAB_0580 MAB_0584 hsaB_2 MAB_0593c caiA_1 MAB_0615 coaBC MAB_3123 MAB_4158 MAB_4159 MAB_4336 MAB_4538c
0.00994898	3	10	11.674	Sterol catabolic process, and maoc-like dehydratase domain	Others	MAB_0580 caiA_1 MAB_0615
0.0100774	2	3	25.9423	Acetolactate synthase activity	Others	MAB_3323c budB
0.0100774	2	3	25.9423	Glutamate synthase (nadph) activity	Others	gltB_2 gltB_1
0.0100774	2	3	25.9423	Acetolactate synthase complex	Others	MAB_3323c budB
0.0100774	2	3	25.9423	Glutamate biosynthetic process	Others	gltB_2 gltB_1
0.0100774	2	3	25.9423	Pyridoxine metabolic process	Others	pdxH MAB_3823
0.0100774	2	3	25.9423	Pyridoxine biosynthetic process	Others	pdxH MAB_3823
0.0100774	2	3	25.9423	Glutamate synthase activity	Others	gltB_2 gltB_1
0.0100774	2	3	25.9423	3-ketosteroid 9-alpha-monooxygenase activity	Monooxygenases	hmp_1 hmp_2
0.0100774	2	3	25.9423	Glutamate synthase activity, nad(p)h as acceptor	Others	gltB_2 gltB_1
0.0100774	2	3	25.9423	L-glutamate biosynthetic process	Others	gltB_2 gltB_1
0.0100774	2	3	25.9423	Flavoprotein pyridine nucleotide cytochrome reductase	Oxidoreductases	hmp_1 cysJ_2
0.0100774	2	3	25.9423	Fumarate reductase/succinate dehydrogenase flavoprotein-like, C-terminal	Citric Acid Cycle	MAB_2244 sdhA
0.0100774	2	3	25.9423	Fumarate reductase/succinate dehydrogenase flavoprotein-like, C-terminal domain superfamily	Citric Acid Cycle	MAB_2244 sdhA
0.0100774	2	3	25.9423	Domain of unknown function DUF21	Others	MAB_1670 corC
0.0100774	2	3	25.9423	Thi4 family	Others	MAB_2654 MAB_2659
0.0104768	8	90	3.45897	Mixed, incl. steroid degradation, and ntf2-like domain superfamily	Others	pamO hsaA_1 hmp_1 MAB_0584 hsaB_2 MAB_2607 lldD hmp_2
0.0117254	16	284	2.1923	Monocarboxylic acid metabolic process	Others	MAB_0065c caiA_1 MAB_0615 MAB_0894c MAB_1188c MAB_1863 MAB_2081 MAB_2126 MAB_2395 coaBC MAB_2947c MAB_3040c ispG lldD lpd MAB_4538c
0.0136179	19	371	1.99287	Catabolic process	Others	hsaA_1 MAB_0580 hmp_1 MAB_0584 hsaB_2 MAB_0593c caiA_1 MAB_0615 MAB_0894c MAB_0910 coaBC MAB_3123 hmp_2 lpd MAB_4158 MAB_4159 MAB_4336 MAB_4538c pbsA1
0.0147852	7	75	3.63192	Oxidoreductase activity, acting on ch-oh group of donors	Oxidoreductases	alkJ betA_2 MAB_1232c MAB_2126 MAB_3719c betA_1 lldD
0.0150695	25	551	1.76558	Ribonucleotide binding	Others	namA hsaB_2 nemA_1 nemA_2 pdxH MAB_1041 fadH MAB_1356 MAB_2126 nqo1 snaC cysJ_2 cysJ_1 MAB_2492 ntaB MAB_2740c coaBC ribF fni MAB_3694 MAB_3823 lldD hsaB_1 MAB_4538c MAB_4635
0.0152235	14	239	2.27945	Interspecies interaction between organisms	Others	MAB_0580 MAB_0584 MAB_0593c caiA_1 MAB_0615 MAB_1232c MAB_1670 corC MAB_3123 lpdA_1 MAB_3719c MAB_4158 MAB_4159 MAB_4336
0.0153331	3	12	9.72835	Mixed, incl. lysyltransferase activity, and haloalkane dehalogenase activity	Others	MAB_2278 snaC Halogenase
0.0163301	5	40	4.86417	Mixed, incl. sulfur metabolism, and acyl-coa dehydrogenase, c-terminal domain	Fatty Acid Metabolism	MAB_1422c MAB_2244 snaA MAB_4123 ntaA_2
0.0163301	5	40	4.86417	FMN-binding split barrel	FMN Binding Protein	hsaB_2 pdxH snaC ntaB hsaB_1
0.0175799	2	4	19.4567	Cell killing	Others	MAB_1670 corC
0.0175799	2	4	19.4567	Steroid delta-isomerase activity	Others	MAB_1232c MAB_3719c
0.0175799	2	4	19.4567	Oxidoreductase activity, acting on the ch-nh2 group of donors, oxygen as acceptor	Oxidoreductases	pdxH MAB_3823
0.0175799	2	4	19.4567	Oxidoreductase activity, acting on the ch-oh group of donors, oxygen as acceptor	Oxidoreductases	MAB_1232c MAB_3719c
0.0175799	2	4	19.4567	Killing of cells of other organism	Others	MAB_1670 corC
0.0175799	2	4	19.4567	Hemolysis in other organism	Others	MAB_1670 corC
0.0175799	2	4	19.4567	Cytolysis in other organism	Others	MAB_1670 corC
0.0175799	2	4	19.4567	Thiamine pyrophosphate enzyme, C-terminal TPP-binding	Others	poxB budB
0.0175799	2	4	19.4567	DHS-like NAD/FAD-binding domain superfamily	FAD Binding Protein	poxB etfA
0.0175799	2	4	19.4567	Fumarate reductase flavoprotein C-term	Oxidoreductases	MAB_2244 sdhA
0.0175799	2	4	19.4567	Pyridoxamine 5-phosphate oxidase	Others	MAB_1041 MAB_1356
0.0179728	3	13	8.98001	2Fe-2S iron-sulfur cluster binding domain	Others	hmp_1 MAB_0910 hmp_2
0.0194498	65	1948	1.29844	Intracellular	Others	mtr gltB_2 poxB MAB_0170 alkJ namA hmp_1 hsaB_2 dus betA_2 MAB_0818 MAB_0822 nemA_1 nemA_2 MAB_0894c MAB_0910 pdxH MAB_1188c fadH pcpB_4 MAB_1641 pyrD MAB_2165 MAB_2244 snaC cysJ_2 snaA cysJ_1 gltB_1 MAB_2492 ntaB MAB_2659 MAB_2740c MAB_2766 aroC MAB_3014 sthA thyX ribF fni MAB_3323c etfA moxC_2 budB MAB_3618c MAB_3639 lpdA_1 sdhA MAB_3694 MAB_3823 betA_1 hmp_2 ntaA_2 lpd MAB_4218c ntaA_1 moxC_1 …
0.0206617	5	43	4.52481	Mixed, incl. aldehyde dehydrogenase family, and aminotransferase class-iii	Others	poxB alkJ MAB_2126 betA_1 puo_1
0.0208164	4	27	5.76495	Pyridine-containing compound metabolic process	Others	pdxH MAB_1041 MAB_1356 MAB_3823
0.0216784	3	14	8.33858	Oxidoreductase activity, acting on the aldehyde or oxo group of donors, disulfide as acceptor, and dihydrolipoyl dehydrogenase activity	Oxidoreductases	MAB_0894c lpd MAB_p06
0.0216784	3	14	8.33858	Mixed, incl. mycolic acid cyclopropane synthetase, and aminobenzoate degradation	Others	ethA_3 Monooxygenase ethA_1
0.0216784	60	1771	1.31835	Cytoplasm	Others	mtr gltB_2 poxB MAB_0170 alkJ namA hmp_1 hsaB_2 dus betA_2 MAB_0822 nemA_1 nemA_2 MAB_0894c MAB_0910 pdxH MAB_1188c fadH pcpB_4 MAB_1641 pyrD MAB_2165 snaC snaA gltB_1 ntaB MAB_2659 MAB_2740c MAB_2766 aroC MAB_3014 sthA thyX ribF fni MAB_3323c etfA moxC_2 budB MAB_3618c MAB_3639 lpdA_1 sdhA MAB_3694 MAB_3823 betA_1 hmp_2 ntaA_2 lpd MAB_4218c ntaA_1 moxC_1 puo_1 hsaB_1 MAB_4538c MAB_4609c MAB_4635…
0.0216784	3	14	8.33858	Intramolecular oxidoreductase activity	Oxidoreductases	MAB_1232c fni MAB_3719c
0.0249432	6	64	3.64813	Mixed, incl. cellular respiration, and quinone	Respiration	MAB_0894c nqo1 yhfK sdhA lpd MAB_p06
0.0256506	2	5	15.5654	Glutamate synthase activity, and nad-glutamate dehydrogenase, bacteria	Others	gltB_2 gltB_1
0.0256506	2	5	15.5654	Nitrogen metabolism	Others	MAB_1641 MAB_3522c
0.0256506	2	5	15.5654	Fatty acid beta-oxidation using acyl-coa dehydrogenase, and domain of unknown function duf35, ob-fold, c-terminal	Fatty Acid Metabolism	caiA_1 MAB_0615
0.0256506	2	5	15.5654	Electron transfer flavoprotein domain, and Cysteine-rich domain	Others	MAB_3040c etfA
0.0256506	2	5	15.5654	Mixed, incl. biotin-binding site, and acetyl-coenzyme a carboxyltransferase, n-terminal	Others	MAB_1070c MAB_1073c
0.0256506	2	5	15.5654	3-ketosteroid 9-alpha-monooxygenase activity, and plastid envelope	Monooxygenases	hmp_1 hmp_2
0.0256506	2	5	15.5654	Mixed, incl. gntp family permease, and luciferase family oxidoreductase, group 1	Oxidoreductases	yngJ MAB_3639
0.0256506	2	5	15.5654	NADH:flavin oxidoreductase / NADH oxidase family, and Carbon-nitrogen hydrolase superfamily	Oxidoreductases	namA nemA_1
0.0256506	2	5	15.5654	Mixed, incl. glucose-methanol-choline oxidoreductase, and carbon-nitrogen hydrolase	Oxidoreductases	betA_2 MAB_0818
0.0256506	2	5	15.5654	Acetolactate synthase complex, and ketol-acid reductoisomerase	Others	MAB_3323c budB
0.0256506	2	5	15.5654	Pyridoxal phosphate metabolic process	Others	pdxH MAB_3823
0.0256506	2	5	15.5654	Pyridoxal phosphate biosynthetic process	Others	pdxH MAB_3823
0.0256506	2	5	15.5654	Aldehyde biosynthetic process	Others	pdxH MAB_3823
0.0256506	2	5	15.5654	3 iron, 4 sulfur cluster binding	Others	gltB_2 gltB_1
0.0274485	5	47	4.13972	Electron transfer activity	Others	hmp_1 MAB_0910 etfA sdhA hmp_2
0.0286456	25	588	1.65448	Carbohydrate derivative binding	Others	namA hsaB_2 nemA_1 nemA_2 pdxH MAB_1041 fadH MAB_1356 MAB_2126 nqo1 snaC cysJ_2 cysJ_1 MAB_2492 ntaB MAB_2740c coaBC ribF fni MAB_3694 MAB_3823 lldD hsaB_1 MAB_4538c MAB_4635
0.0312326	10	160	2.43209	Fatty acid metabolic process	Others	MAB_0065c caiA_1 MAB_0615 MAB_1188c MAB_1863 MAB_2081 MAB_2395 MAB_2947c MAB_3040c MAB_4538c
0.0318946	9	136	2.57515	Membrane-bounded organelle	Others	hsaB_2 snaC ntaB MAB_2766 thyX ribF hsaB_1 MAB_4538c pbsA1
0.0319274	5	49	3.97075	Mixed, incl. aldehyde dehydrogenase family, and cellular amino acid catabolic process	Others	poxB alkJ MAB_2126 betA_1 puo_1
0.0319274	7	90	3.0266	Iron-sulfur cluster binding	Others	gltB_2 hmp_1 MAB_0910 nqo1 gltB_1 ispG hmp_2
0.0319274	7	90	3.0266	Metal cluster binding	Others	gltB_2 hmp_1 MAB_0910 nqo1 gltB_1 ispG hmp_2
0.0358655	2	6	12.9711	Mixed, incl. lysyltransferase activity, and tryptophan halogenase	Others	snaC Halogenase
0.0358655	2	6	12.9711	Mixed, incl. glycoside catabolic process, and aldo/keto reductase	Oxidoreductases	MAB_4123 ntaA_2
0.0358655	2	6	12.9711	Cytolysis	Others	MAB_1670 corC
0.0358655	2	6	12.9711	Vitamin b6 biosynthetic process	Others	pdxH MAB_3823
0.0358655	2	6	12.9711	Riboflavin synthase-like beta-barrel	Others	hmp_1 cysJ_2
0.036244	6	71	3.28846	Vitamin metabolic process	Others	pdxH MAB_1041 MAB_1356 coaBC ribF MAB_3823
0.036244	6	71	3.28846	Water-soluble vitamin metabolic process	Others	pdxH MAB_1041 MAB_1356 coaBC ribF MAB_3823
0.0368485	4	33	4.71677	Citrate cycle (TCA cycle), and oxidoreductase activity, acting on the aldehyde or oxo group of donors, disulfide as acceptor	Citric Acid Cycle	MAB_0894c sdhA lpd MAB_p06
0.0386663	7	94	2.89781	Mixed, incl. nitrogen compound transport, and sulfur metabolism	Others	MAB_1422c MAB_2244 snaA MAB_4123 ntaA_2 ntaA_1 moxC_1
0.0388112	3	18	6.48556	Sulfur metabolism	Others	cysJ_2 cysJ_1 MAB_2492
0.0388112	3	18	6.48556	Mostly uncharacterized, incl. lysyltransferase activity, and haloalkane dehalogenase activity	Others	MAB_2278 snaC Halogenase
0.0388301	5	52	3.74167	Mixed, incl. steroid degradation, and snoal-like domain	Others	hsaA_1 hmp_1 MAB_0584 hsaB_2 hmp_2
0.0446701	3	19	6.14422	Mixed, incl. alpha/beta hydrolase fold, and nadh:flavin oxidoreductase / nadh oxidase family	Oxidoreductases	namA nemA_1 MAB_2654
0.045315	8	121	2.57279	Generation of precursor metabolites and energy	Others	hmp_1 MAB_0894c MAB_0910 nqo1 etfA sdhA hmp_2 lpd
0.0454416	15	309	1.889	Cell wall	Others	MAB_0170 alkJ MAB_0522c MAB_0597 betA_2 MAB_0822 Monooxygenase MAB_1188c MAB_2495 MAB_2654 ispG etfA MAB_3618c betA_1 MAB_4609c
0.0461734	2	7	11.1181	Mixed, incl. nitrilotriacetate monooxygenase component a/pristinamycin iia synthase subunit a, and p-loop containing region of aaa domain	Monooxygenases	ntaA_1 moxC_1
0.0461734	2	7	11.1181	Valine biosynthetic process	Others	MAB_3323c budB
0.0461734	2	7	11.1181	Oxidoreductase activity, acting on the ch-ch group of donors, quinone or related compound as acceptor	Oxidoreductases	pyrD sdhA
0.0461734	2	7	11.1181	Nitrogen utilization	Others	gltB_2 gltB_1
0.0461734	2	7	11.1181	Plasma membrane respirasome	Respiration	nqo1 sdhA
0.0469322	5	55	3.53758	Electron transport chain	Others	hmp_1 MAB_0910 etfA sdhA hmp_2
0.0495187	3	20	5.83701	Mixed, incl. alpha/beta hydrolase fold-1, and aminobenzoate degradation	Others	ethA_3 Monooxygenase ethA_1
0.0501856	23	558	1.60396	Carboxylic acid metabolic process	Others	MAB_0065c gltB_2 poxB caiA_1 MAB_0615 MAB_0894c MAB_1188c MAB_1863 MAB_2081 MAB_2126 MAB_2165 MAB_2395 gltB_1 coaBC aroC MAB_2947c MAB_3040c ispG MAB_3323c budB lldD lpd MAB_4538c
0.0514079	15	315	1.85302	External encapsulating structure	Others	MAB_0170 alkJ MAB_0522c MAB_0597 betA_2 MAB_0822 Monooxygenase MAB_1188c MAB_2495 MAB_2654 ispG etfA MAB_3618c betA_1 MAB_4609c
0.053411	10	177	2.1985	Lipid biosynthetic process	Lipid Metabolism	hsaA_1 hmp_1 MAB_0584 hsaB_2 MAB_0910 MAB_1232c ispG fni MAB_3719c hmp_2
0.0535034	23	562	1.59254	Oxoacid metabolic process	Others	MAB_0065c gltB_2 poxB caiA_1 MAB_0615 MAB_0894c MAB_1188c MAB_1863 MAB_2081 MAB_2126 MAB_2165 MAB_2395 gltB_1 coaBC aroC MAB_2947c MAB_3040c ispG MAB_3323c budB lldD lpd MAB_4538c
0.0535472	8	126	2.47069	Intracellular membrane-bounded organelle	Others	hsaB_2 snaC ntaB MAB_2766 ribF hsaB_1 MAB_4538c pbsA1
0.0570706	2	8	9.72835	Glutamate metabolic process	Others	gltB_2 gltB_1
0.0570706	2	8	9.72835	NADPH binding	Others	mtr fni
0.0570706	2	8	9.72835	Respiratory chain complex	Respiration	nqo1 sdhA
0.0570706	2	8	9.72835	2Fe-2S ferredoxin-type iron-sulfur binding domain	Others	hmp_1 hmp_2
0.0570706	2	8	9.72835	CBS domain	Others	MAB_1670 corC
0.0570706	2	8	9.72835	Domain in cystathionine beta-synthase and other proteins.	Others	MAB_1670 corC
0.0693449	4	41	3.79643	FAD binding	FAD Binding Protein	caiA_1 MAB_0615 pcpB_4 sdhA
0.0702593	23	578	1.54846	Organic acid metabolic process	Others	MAB_0065c gltB_2 poxB caiA_1 MAB_0615 MAB_0894c MAB_1188c MAB_1863 MAB_2081 MAB_2126 MAB_2165 MAB_2395 gltB_1 coaBC aroC MAB_2947c MAB_3040c ispG MAB_3323c budB lldD lpd MAB_4538c
0.0706626	29	776	1.45424	Organic cyclic compound metabolic process	Others	hsaA_1 MAB_0580 hmp_1 MAB_0584 hsaB_2 MAB_0593c caiA_1 MAB_0615 dus MAB_0894c MAB_0910 pdxH MAB_1041 MAB_1232c MAB_1356 pyrD coaBC aroC thyX ribF MAB_3123 MAB_3719c MAB_3823 hmp_2 lpd MAB_4158 MAB_4159 MAB_4336 pbsA1
0.0710686	2	9	8.64742	2Fe-2S ferredoxin-like superfamily	Others	hmp_1 hmp_2
0.0851184	2	10	7.78268	Mixed, incl. gntp family permease, and mitochondrial biogenesis aim24	Others	yngJ MAB_3639
0.0851184	2	10	7.78268	Valine metabolic process	Others	MAB_3323c budB
0.0851184	2	10	7.78268	Oxidoreductase activity, acting on the ch-nh2 group of donors, nad or nadp as acceptor	Oxidoreductases	gltB_2 gltB_1
0.0851184	2	10	7.78268	Transferase activity, transferring aldehyde or ketonic groups	Others	MAB_3323c budB
0.090474	6	90	2.59423	Mixed, incl. cellular respiration, and oxidative phosphorylation	Respiration	MAB_0894c nqo1 yhfK sdhA lpd MAB_p06
0.0918461	3	26	4.49001	Iron-sulfur	Others	hmp_1 ispG MAB_3522c
0.100107	2	11	7.07516	Proline metabolic process, and glutamate synthase activity	Others	gltB_2 gltB_1
0.100107	2	11	7.07516	Lactate metabolic process	Others	MAB_2126 lldD
0.100107	2	11	7.07516	Isoleucine metabolic process	Others	MAB_3323c budB
0.100107	2	11	7.07516	Isoleucine biosynthetic process	Others	MAB_3323c budB
0.10876	3	28	4.16929	Cellular aldehyde metabolic process	Others	pdxH ispG MAB_3823
0.10876	3	28	4.16929	Pyruvate metabolic process	Others	MAB_0894c ispG lpd
0.10876	3	28	4.16929	Dicarboxylic acid biosynthetic process	Others	gltB_2 gltB_1 aroC
0.115247	2	12	6.48556	Mixed, incl. mycofactocin-dependent oxidoreductase, and tricarboxylic acid biosynthetic process	Oxidoreductases	pamO lldD
0.115247	2	12	6.48556	Mixed, incl. fkbh domain, and phosphopantetheine binding acp domain	Others	MAB_3577c MAB_3578c
0.115247	2	12	6.48556	Mixed, incl. steroid delta-isomerase activity, and cholest-4-en-3-one 26-monooxygenase activity	Monooxygenases	MAB_1232c MAB_3719c
0.115247	4	49	3.1766	Cellular respiration	Respiration	MAB_0894c nqo1 sdhA lpd
0.123802	12	266	1.75549	Cellular lipid metabolic process	Lipid Metabolism	MAB_0065c caiA_1 MAB_0615 MAB_1188c MAB_1863 MAB_2081 MAB_2395 MAB_2947c MAB_3040c ispG fni MAB_4538c
0.131198	2	13	5.98667	Mixed, incl. alpha/beta hydrolase fold-3, and nadh:flavin oxidoreductase / nadh oxidase family	Oxidoreductases	namA nemA_1
0.131198	2	13	5.98667	Branched-chain amino acid biosynthetic process	Others	MAB_3323c budB
0.131198	2	13	5.98667	Modulation of process of other organism	Others	MAB_1670 corC
0.131198	2	13	5.98667	Beta-grasp domain superfamily	Others	hmp_1 hmp_2
0.134532	3	31	3.76581	Sulfur metabolism, and Fe-S metabolism associated domain	Others	cysJ_2 cysJ_1 MAB_2492
0.134532	3	31	3.76581	Mostly uncharacterized, incl. agmatine deiminase activity, and carbon-nitrogen hydrolase	Others	betA_2 MAB_0818 pcpB_4
0.134532	3	31	3.76581	2 iron, 2 sulfur cluster binding	Others	hmp_1 MAB_0910 hmp_2
0.134532	7	127	2.14483	Regulation of biological quality	Others	mtr MAB_0894c MAB_3014 sthA lpdA_1 lpd MAB_p06
0.147016	2	14	5.55906	Mixed, incl. coa carboxylase activity, and biotin-binding site	Others	MAB_1070c MAB_1073c
0.147016	2	14	5.55906	Mixed, incl. agmatine deiminase activity, and carbon-nitrogen hydrolase	Others	betA_2 MAB_0818
0.147016	2	14	5.55906	Isoprenoid biosynthetic process, and hicb family	Others	ispG fni
0.155709	15	371	1.57332	Organic cyclic compound biosynthetic process	Others	hsaA_1 hmp_1 MAB_0584 hsaB_2 MAB_0910 pdxH MAB_1232c pyrD coaBC aroC thyX ribF MAB_3719c MAB_3823 hmp_2
0.165734	2	15	5.18845	Isoprenoid biosynthetic process	Others	ispG fni
0.168269	5	81	2.40206	Mostly uncharacterized, incl. phenylacetate catabolic process, and biosynthesis of unsaturated fatty acids	Others	dus MAB_0910 MAB_1041 fadH MAB_3823
0.183856	2	16	4.86417	Mixed, incl. glutamate metabolic process, and proline biosynthetic process	Others	gltB_2 gltB_1
0.183856	2	16	4.86417	NADH dehydrogenase activity, and NuoE domain	Others	nqo1 yhfK
0.183856	2	16	4.86417	Respirasome	Respiration	nqo1 sdhA
0.198525	4	60	2.59423	Energy derivation by oxidation of organic compounds	Others	MAB_0894c nqo1 sdhA lpd
