# Supplementary material for: Flavin and deazaflavin biosynthesis in mycobacteria: relevance to physiology, implications for drug discovery, MR-1 antigenicity, and vaccine development
Source: Front Immunol. 2026 Jan 16;16:1656167. doi: 10.3389/fimmu.2025.1656167 (PMC12855090; doi:10.3389/fimmu.2025.1656167)
Supplement: Supplementary file 2 [file Table2.xlsx]

## Sheet: enrichment_all (6)
Enrichment FDR	nGenes	Pathway Genes	Fold Enrichment	Pathway	Annotation	Genes
6.20319e-39	16	21	221.49	F420H(2)-dependent quinone reductase	F420 Binding Protein	ddn_1 ddn_6 ddn_2 MAB_2692c ddn_7 ddn_8 MAB_3001 MAB_3377 ddn_5 MAB_3398 MAB_3939 MAB_3979c MAB_4008c ddn_4 MAB_4131 MAB_4636
9.98334e-30	15	40	109.015	FMN-binding split barrel	Others	ddn_1 ddn_6 ddn_2 ddn_7 ddn_8 MAB_3001 MAB_3377 ddn_5 MAB_3398 MAB_3939 MAB_3979c MAB_4008c ddn_4 MAB_4131 MAB_4636
1.58034e-13	8	27	86.1351	F420H(2)-dependent quinone reductase, and Luciferase-like monooxygenase	Monooxygenases	ddn_1 ddn_6 ddn_2 ddn_7 ddn_8 ddn_5 MAB_4008c ddn_4
3.06474e-13	9	51	51.301	Mixed, incl. luciferase-like monooxygenase, and f420h(2)-dependent quinone reductase	Monooxygenases	ddn_1 ddn_6 ddn_2 MAB_2692c ddn_7 ddn_8 ddn_5 MAB_4008c ddn_4
4.95108e-13	8	32	72.6765	Luciferase-like monooxygenase, and F420H(2)-dependent quinone reductase	Monooxygenases	ddn_1 ddn_6 ddn_2 ddn_7 ddn_8 ddn_5 MAB_4008c ddn_4
2.06636e-11	7	28	72.6765	Coenzyme f420 binding	F420 Binding Protein	ddn_6 ddn_2 MAB_2692c ddn_7 ddn_8 ddn_5 MAB_3398
3.55472e-11	6	15	116.282	Ribitol phosphate metabolic process, and f420h(2)-dependent quinone reductase	Others	ddn_1 ddn_6 ddn_7 ddn_8 MAB_4008c ddn_4
3.42898e-10	6	21	83.0588	Luciferase-like monooxygenase, and ribitol phosphate metabolic process	Monooxygenases	ddn_1 ddn_6 ddn_7 ddn_8 MAB_4008c ddn_4
5.12211e-10	7	45	45.2209	Carboxylic acid binding	Others	ddn_6 ddn_2 MAB_2692c ddn_7 ddn_8 ddn_5 MAB_3398
5.12211e-10	7	45	45.2209	Organic acid binding	Others	ddn_6 ddn_2 MAB_2692c ddn_7 ddn_8 ddn_5 MAB_3398
6.41523e-09	9	166	15.7612	Mostly uncharacterized, incl. luciferase-like monooxygenase, and f420h(2)-dependent quinone reductase	Monooxygenases	ddn_1 ddn_6 ddn_2 MAB_2692c ddn_7 ddn_8 ddn_5 MAB_4008c ddn_4
1.48033e-05	9	406	6.44422	Oxidoreductase	Others	ddn_1 ddn_6 ddn_2 ddn_7 ddn_8 MAB_3377 ddn_5 MAB_4008c ddn_4
0.00230966	8	588	3.95518	Carbohydrate derivative binding	Others	ddn_6 ddn_2 MAB_2692c ddn_7 ddn_8 ddn_5 MAB_3398 MAB_4636
0.00307527	2	10	58.1412	Ribitol phosphate metabolic process, and glucose-6-phosphate dehydrogenase (coenzyme f420) activity	Others	ddn_1 ddn_6
0.00546676	3	58	15.0365	Growth of symbiont in host cell	Others	ddn_1 MAB_4008c ddn_4
0.00879081	3	72	12.1127	Growth	Others	ddn_1 MAB_4008c ddn_4
0.00879081	3	71	12.2833	Growth involved in symbiotic interaction	Others	ddn_1 MAB_4008c ddn_4
0.00879081	3	71	12.2833	Growth of symbiont in host	Others	ddn_1 MAB_4008c ddn_4
0.011021	8	775	3.00083	Oxidoreductase activity	Others	ddn_6 ddn_2 MAB_2692c ddn_7 ddn_8 ddn_5 MAB_3398 MAB_4636
0.0147005	2	25	23.2565	Pyridoxamine 5-phosphate oxidase	Others	ddn_5 MAB_3979c
0.015339	8	826	2.81555	Anion binding	Others	ddn_6 ddn_2 MAB_2692c ddn_7 ddn_8 ddn_5 MAB_3398 MAB_4636
0.0204286	8	869	2.67623	Oxidation-reduction process	Redox Homeostasis	ddn_6 ddn_2 MAB_2692c ddn_7 ddn_8 ddn_5 MAB_3398 MAB_4636
0.0254329	8	905	2.56978	Small molecule binding	Others	ddn_6 ddn_2 MAB_2692c ddn_7 ddn_8 ddn_5 MAB_3398 MAB_4636
0.0297415	3	121	7.20758	Symbiotic process	Others	ddn_1 MAB_4008c ddn_4
0.0584315	1	5	58.1412	Galactose metabolic process, and proline transport	Others	MAB_4636
0.0584315	1	5	58.1412	Predicted metal-dependent hydrolase, and HTH ArsR-type DNA-binding domain	Others	MAB_3377
0.0584315	1	5	58.1412	Mixed, incl. trna wybutosine-synthesis, and phthiocerol/phthiodiolone dimycocerosyl transferase, c-terminal	Others	MAB_2671
0.0584315	1	5	58.1412	Mixed, incl. l-threonine transmembrane transporter activity, and beti-type transcriptional repressor, c-terminal	Others	MAB_3398
0.0678168	1	6	48.451	Mixed, incl. peptidase s9, prolyl oligopeptidase, catalytic domain, and ywqg-like superfamily	Others	MAB_4131
0.0998529	9	1424	1.83733	Plasma membrane	Others	ddn_1 ddn_6 ddn_2 MAB_2692c ddn_7 ddn_8 ddn_5 MAB_4008c ddn_4
0.105694	1	10	29.0706	Enzyme binding	Others	MAB_3377
0.135099	1	14	20.7647	Mixed, incl. ubiquinone and other terpenoid-quinone biosynthesis, and glycosyl transferase 4-like	Others	MAB_3939
0.135099	1	14	20.7647	Mixed, incl. phthiocerol/phthiodiolone dimycocerosyl transferase, c-terminal, and 5-3 exonuclease activity	Fatty Acid Metabolism	MAB_2671
0.135099	3	239	3.64903	Interspecies interaction between organisms	Others	ddn_1 MAB_4008c ddn_4
0.145127	1	18	16.1503	Heme biosynthetic process, and cytochrome complex assembly	Others	MAB_3979c
0.145127	1	18	16.1503	Mixed, incl. peptidase m13, and peptidase s9, prolyl oligopeptidase, catalytic domain	Others	MAB_4131
0.145127	1	16	18.1691	Damaged dna binding	Others	MAB_3377
0.145127	9	1565	1.67179	Membrane	Others	ddn_1 ddn_6 ddn_2 MAB_2692c ddn_7 ddn_8 ddn_5 MAB_4008c ddn_4
0.145127	9	1562	1.675	Cell periphery	Others	ddn_1 ddn_6 ddn_2 MAB_2692c ddn_7 ddn_8 ddn_5 MAB_4008c ddn_4
0.145127	9	1576	1.66012	Organic cyclic compound binding	Others	ddn_6 ddn_2 MAB_2692c ddn_7 ddn_8 MAB_3377 ddn_5 MAB_3398 MAB_4636
0.145127	9	1576	1.66012	Heterocyclic compound binding	Others	ddn_6 ddn_2 MAB_2692c ddn_7 ddn_8 MAB_3377 ddn_5 MAB_3398 MAB_4636
0.165509	2	128	4.54228	Mixed, incl. polysaccharide biosynthetic process, and major facilitator superfamily	Others	MAB_3939 MAB_4636
0.168577	1	22	13.2139	Mixed, incl. predicted metal-dependent hydrolase, and phthalate dioxygenase reductase	Others	MAB_3377
0.178707	8	1404	1.65644	Ion binding	Others	ddn_6 ddn_2 MAB_2692c ddn_7 ddn_8 ddn_5 MAB_3398 MAB_4636
0.189704	1	26	11.181	Heme biosynthetic process, and nitrogen metabolism	Others	MAB_3979c
0.199487	1	28	10.3824	Mixed, incl. coenzyme f420 binding, and maleate isomerase activity	Others	MAB_3398
