# Supplementary material for: Flavin and deazaflavin biosynthesis in mycobacteria: relevance to physiology, implications for drug discovery, MR-1 antigenicity, and vaccine development
Source: Front Immunol. 2026 Jan 16;16:1656167. doi: 10.3389/fimmu.2025.1656167 (PMC12855090; doi:10.3389/fimmu.2025.1656167)
Supplement: Supplementary file 3 [file Table3.xlsx]

## Sheet: enrichment_all (4)
Enrichment FDR	nGenes	Pathway Genes	Fold Enrichment	Pathway	Annotation	Genes
2.55597e-15	12	25	35.0182	Flavoprotein	FAD Binding Protein	aroF dfp fadE24 sdhA fadE25 ribF pyrD thyX ilvB eftA lldD2 lpd
1.8591e-12	11	30	26.75	Flavin adenine dinucleotide binding	FAD Binding Protein	Monooxygenase glf ilvX fadE24 sdhA fadE25 thyX ilvB eftA ilvG lpd
6.47228e-11	9	20	32.8295	FAD	FAD Binding Protein	aroF fadE24 sdhA fadE25 ribF thyX ilvB eftA lpd
7.39105e-07	5	7	52.1104	FMN	FMN Binding Protein	aroF dfp ribF pyrD lldD2
1.07562e-06	10	75	9.72727	Oxidoreductase	Oxidoreductases	gltB Monooxygenase Oxidoreductase fadE24 sdhA fadE25 fbiB pyrD ispG lpd
6.64815e-06	14	224	4.55966	Oxidoreductase activity	Oxidoreductases	gltB Monooxygenase Oxidoreductase ML0299 fadE24 sdhA fadE25 fbiB pyrD ispG eftA lldD2 lpd ML2561
2.96083e-05	14	254	4.02112	Oxidation-reduction process	Others	gltB Monooxygenase Oxidoreductase ML0299 fadE24 sdhA fadE25 fbiB pyrD ispG eftA lldD2 lpd ML2561
9.97073e-05	7	48	10.6392	Cellular respiration, and valine, leucine and isoleucine biosynthesis	Respiration	gltB ilvX sdhA ilvB lldD2 ilvG lpd
0.00047341	3	4	54.7159	Thiamine pyrophosphate enzyme, C-terminal TPP-binding	Others	ilvX ilvB ilvG
0.000514201	5	24	15.1989	Oxidoreductase activity, acting on the ch-ch group of donors	Oxidoreductases	fadE24 sdhA fadE25 fbiB pyrD
0.000741746	7	71	7.1927	Carbon metabolism, and Valine, leucine and isoleucine biosynthesis	Others	gltB ilvX sdhA ilvB lldD2 ilvG lpd
0.000741746	3	5	43.7727	Acetolactate synthase activity	Others	ilvX ilvB ilvG
0.000741746	3	5	43.7727	Thiamine pyrophosphate enzyme, N-terminal TPP-binding domain	Others	ilvX ilvB ilvG
0.000741746	4	14	20.8442	FAD/NAD(P)-binding domain superfamily	FAD Binding Protein	Monooxygenase ML0299 sdhA lpd
0.000741746	3	5	43.7727	Thiamine pyrophosphate enzyme, C-terminal TPP binding domain	Others	ilvX ilvB ilvG
0.000741746	3	5	43.7727	Thiamine pyrophosphate enzyme, N-terminal TPP binding domain	Others	ilvX ilvB ilvG
0.00110138	4	16	18.2386	Valine, leucine and isoleucine biosynthesis, and Pyruvate	Others	ilvX ilvB lldD2 ilvG
0.00110138	3	6	36.4773	DHS-like NAD/FAD-binding domain superfamily	FAD Binding Protein	ilvB eftA ilvG
0.00172394	16	505	2.31143	Nucleotide binding	Others	Monooxygenase glf ilvX dfp fadE24 sdhA fadE25 fbiB ribF thyX ilvB eftA lldD2 ilvG lpd ML2561
0.00172394	16	505	2.31143	Nucleoside phosphate binding	Others	Monooxygenase glf ilvX dfp fadE24 sdhA fadE25 fbiB ribF thyX ilvB eftA lldD2 ilvG lpd ML2561
0.00191874	7	86	5.93816	Carbon metabolism, and glutamine family amino acid biosynthetic process	Others	gltB ilvX sdhA ilvB lldD2 ilvG lpd
0.00342266	3	9	24.3182	FMN binding	FMN Binding Protein	dfp lldD2 ML2561
0.00342266	16	535	2.18182	Anion binding	Others	Monooxygenase glf ilvX dfp fadE24 sdhA fadE25 fbiB ribF thyX ilvB eftA lldD2 ilvG lpd ML2561
0.00342266	3	9	24.3182	Thiamin diphosphate-binding fold	Others	ilvX ilvB ilvG
0.00779213	3	12	18.2386	Valine metabolic process	Others	ilvX ilvB ilvG
0.00779213	3	12	18.2386	Valine biosynthetic process	Others	ilvX ilvB ilvG
0.00779213	3	12	18.2386	Thiamine pyrophosphate binding	Others	ilvX ilvB ilvG
0.00800843	2	3	48.6364	Thiamine pyrophosphate enzyme, central domain	Others	ilvB ilvG
0.00800843	2	3	48.6364	Acyl-CoA dehydrogenase, C-terminal domain	Fatty Acid Metabolism	fadE24 fadE25
0.00800843	2	3	48.6364	Pyridine nucleotide-disulphide oxidoreductase	Oxidoreductases	Monooxygenase lpd
0.00826926	9	196	3.34995	Biosynthesis of secondary metabolites, and Pyrimidine metabolism	Others	gltB ilvX aroF sdhA pyrD ilvB lldD2 ilvG lpd
0.00826926	7	116	4.40243	Biosynthesis of amino acids, and Carbon metabolism	Others	gltB ilvX sdhA ilvB lldD2 ilvG lpd
0.00826926	16	589	1.98179	Small molecule binding	Others	Monooxygenase glf ilvX dfp fadE24 sdhA fadE25 fbiB ribF thyX ilvB eftA lldD2 ilvG lpd ML2561
0.0121019	2	4	36.4773	Oxidoreductase activity, acting on the ch-ch group of donors, quinone or related compound as acceptor	Oxidoreductases	sdhA pyrD
0.0121019	2	4	36.4773	Acyl-CoA oxidase/dehydrogenase, central domain	Fatty Acid Metabolism	fadE24 fadE25
0.0121019	2	4	36.4773	Acyl-CoA dehydrogenase/oxidase C-terminal	Fatty Acid Metabolism	fadE24 fadE25
0.0121019	2	4	36.4773	Acyl-CoA dehydrogenase/oxidase, N-terminal and middle domain superfamily	Fatty Acid Metabolism	fadE24 fadE25
0.0121019	2	4	36.4773	Acyl-CoA dehydrogenase, middle domain	Fatty Acid Metabolism	fadE24 fadE25
0.0121019	2	4	36.4773	NAD(P)-binding Rossmann-like domain	Others	Monooxygenase glf
0.0124626	3	16	13.679	Transferase activity, transferring aldehyde or ketonic groups	Others	ilvX ilvB ilvG
0.0143321	3	17	12.8743	Isoleucine metabolic process	Others	ilvX ilvB ilvG
0.0143321	3	17	12.8743	Isoleucine biosynthetic process	Others	ilvX ilvB ilvG
0.0178743	2	5	29.1818	Mixed, incl. steryl acetyl hydrolase, and flavin monooxygenase-like	Monooxygenases	Monooxygenase ML2561
0.0178743	2	5	29.1818	Acyl-CoA dehydrogenase-like, C-terminal	Fatty Acid Metabolism	fadE24 fadE25
0.0253589	3	21	10.4221	Sulfur compound binding	Others	ilvX ilvB ilvG
0.0255036	2	6	24.3182	FAD dependent oxidoreductase	Oxidoreductases	Monooxygenase ML0299
0.0398284	3	25	8.75455	Branched-chain amino acid metabolic process	Others	ilvX ilvB ilvG
0.0398284	3	25	8.75455	Branched-chain amino acid biosynthetic process	Others	ilvX ilvB ilvG
0.0405082	18	846	1.55222	Ion binding	Others	gltB Monooxygenase glf ilvX dfp fadE24 sdhA fadE25 fbiB ribF thyX ispG ilvB eftA lldD2 ilvG lpd ML2561
0.0409677	3	26	8.41783	Cellular respiration, and glycine metabolic process	Respiration	gltB sdhA lpd
0.0409677	2	8	18.2386	Thiamine pyrophosphate	Others	ilvB ilvG
0.0409677	2	8	18.2386	FAD binding domain	FAD Binding Protein	sdhA lpd
0.0546328	3	29	7.54702	Aldolase-type TIM barrel	Others	gltB pyrD lldD2
0.0562161	8	223	2.6172	Cytosol	Others	gltB glf Oxidoreductase aroF sdhA fadE25 ribF eftA
0.0614617	2	10	14.5909	Electron transport	Others	sdhA eftA
0.0857512	2	12	12.1591	Tricarboxylic acid cycle	Citric Acid Cycle	sdhA lpd
0.0922163	3	36	6.07955	Membrane-bounded organelle	Others	ribF thyX ML2561
0.0970123	4	69	4.22925	Mixed, incl. vitamin metabolic process, and nicotinate and nicotinamide metabolism	Others	ML0299 dfp thyX ispG
0.10913	2	14	10.4221	Mixed, incl. beta-lactamase, and zinc-binding dehydrogenase	Others	Monooxygenase ML2561
0.10913	2	14	10.4221	Nitrogen metabolism, and glycine metabolic process	Others	gltB lpd
0.122988	2	15	9.72727	Phenylalanine metabolism, and Acyl-CoA dehydrogenase, middle domain	Fatty Acid Metabolism	fadE24 fadE25
0.130077	3	42	5.21104	Mixed, incl. cellular modified amino acid metabolic process, and isoprenoid biosynthetic process	Others	dfp thyX ispG
0.135297	2	16	9.11932	Oxidoreductase activity, acting on paired donors, with incorporation or reduction of molecular oxygen	Oxidoreductases	Monooxygenase Oxidoreductase
0.167213	2	18	8.10606	Mitochondrion	Others	ribF ML2561
0.173373	10	394	1.85164	Carboxylic acid metabolic process	Others	gltB ilvX aroF dfp fbiB ispG ilvB lldD2 ilvG lpd
0.17381	2	19	7.67943	Cellular modified amino acid metabolic process, and coenzyme a biosynthesis	Others	dfp thyX
0.17381	10	397	1.83765	Organic acid metabolic process	Others	gltB ilvX aroF dfp fbiB ispG ilvB lldD2 ilvG lpd
0.17381	10	397	1.83765	Oxoacid metabolic process	Others	gltB ilvX aroF dfp fbiB ispG ilvB lldD2 ilvG lpd
0.174651	6	177	2.47304	Cell wall	Others	glf ilvX fadE25 ispG eftA lldD2
0.190394	6	181	2.41838	External encapsulating structure	Others	glf ilvX fadE25 ispG eftA lldD2
0.192881	3	55	3.97934	Mixed, incl. cellular modified amino acid metabolic process, and nicotinate and nicotinamide metabolism	Others	dfp thyX ispG
0.192881	2	21	6.94805	Benzoate degradation, and Acyl-CoA dehydrogenase-like, C-terminal	Fatty Acid Metabolism	fadE24 fadE25
0.192881	22	1381	1.1622	Catalytic activity	Others	gltB Monooxygenase glf Oxidoreductase ML0299 ilvX aroF dfp fadE24 sdhA fadE25 fbiB ribF pyrD thyX ispG ilvB eftA lldD2 ilvG lpd ML2561
0.192881	1	3	24.3182	Dihydrolipoyl dehydrogenase activity	Others	lpd
0.192881	1	3	24.3182	Glutamate metabolic process	Others	gltB
0.192881	2	21	6.94805	Electron transfer activity	Others	sdhA eftA
0.192881	1	3	24.3182	Anaerobic respiration	Respiration	sdhA
0.192881	2	23	6.34387	Pyrimidine nucleoside monophosphate biosynthetic process	Others	pyrD thyX
0.192881	1	3	24.3182	Oxidoreductase activity, acting on the ch-nh2 group of donors, nad or nadp as acceptor	Oxidoreductases	gltB
0.192881	2	21	6.94805	Acid-amino acid ligase activity	Others	dfp fbiB
0.192881	2	21	6.94805	Electron transport chain	Others	sdhA eftA
0.192881	1	3	24.3182	Vesicle	Others	thyX
0.192881	5	143	2.55086	Monocarboxylic acid metabolic process	Others	dfp fbiB ispG lldD2 lpd
0.192881	13	609	1.55732	Small molecule metabolic process	Others	gltB ilvX aroF dfp fbiB ribF pyrD thyX ispG ilvB lldD2 ilvG lpd
0.192881	1	3	24.3182	Respiratory chain complex ii	Respiration	sdhA
0.192881	1	3	24.3182	3 iron, 4 sulfur cluster binding	Others	gltB
0.192881	1	3	24.3182	Respiratory chain complex	Respiration	sdhA
0.192881	1	3	24.3182	Nitroreductase-like	Others	fbiB
0.192881	1	3	24.3182	Luciferase-like domain	Others	Oxidoreductase
0.192881	2	22	6.63223	Rossmann-like alpha/beta/alpha sandwich fold	Others	ribF eftA
0.192881	1	3	24.3182	Redox-active center	Redox Homeostasis	lpd
0.192881	1	3	24.3182	Luciferase-like monooxygenase	Monooxygenases	Oxidoreductase
0.192881	1	3	24.3182	FMN-dependent dehydrogenase	FMN Binding Protein	lldD2
0.192881	1	3	24.3182	Flavin containing amine oxidoreductase	Oxidoreductases	glf
0.194187	2	24	6.07955	Pyrimidine nucleoside monophosphate metabolic process	Others	pyrD thyX
