# Supplementary material for: Flavin and deazaflavin biosynthesis in mycobacteria: relevance to physiology, implications for drug discovery, MR-1 antigenicity, and vaccine development
Source: Front Immunol. 2026 Jan 16;16:1656167. doi: 10.3389/fimmu.2025.1656167 (PMC12855090; doi:10.3389/fimmu.2025.1656167)
Supplement: Supplementary file 4 [file Table4.xlsx]

## Sheet: enrichment_all (5)
Enrichment FDR	nGenes	Pathway Genes	Fold Enrichment	Pathway	Annotation	Genes
5.53044e-126	100	169	21.9458	Flavin adenine dinucleotide binding	FAD Binding Protein	fadE6_1 fadE25_2 fadE2_1 fadE1 fadE2 MMAR_0403 fadE3_2 fadE4 nirB fadE6 MMAR_0697 fadE7 lpd MMAR_0917 MMAR_1025 fadE9 sdhA lpdA fadE25 MMAR_1288 fadE12_3 ilvB1_1 fadE24 MMAR_1556 MMAR_1602 fadE22 MMAR_1644 fixB ilvB1 mtr fadE21 MMAR_1946 fadE34_1 fadE18_1 thyX fadE20 sthA MMAR_2520 MMAR_2622 ilvG MMAR_2716 MMAR_2789 fadE18 fadE17 MMAR_2954 lpd_1 MMAR_3132 ilvB1_2 MMAR_3433 MMAR_3457 MMAR_3511 MMA…
1.51844e-103	64	65	36.5178	Acyl-CoA dehydrogenase/oxidase, N-terminal domain superfamily	Fatty Acid Metabolism	fadE6_1 fadE25_2 fadE2_1 fadE1 MMAR_0368 fadE2 fadE3_2 fadE4 fadE6 MMAR_0697 fadE7 fadE9 MMAR_1250 fadE25 fadE12_3 fadE24 MMAR_1556 fadE22 fadE21 fadE34_1 fadE18_1 fadE20 MMAR_2520 fadE18 fadE17 MMAR_3132 MMAR_3433 MMAR_3457 MMAR_3511 MMAR_3512 MMAR_3633 fadE17_1 fadE18_2 fadE19 MMAR_3979 MMAR_3980 fadE17_2 MMAR_3992 MMAR_3993 MMAR_4010 MMAR_4011 MMAR_4030 fadE fadE3 fadE13 fadE12 fadE10 MMAR_471…
1.67476e-95	64	72	32.9675	Acyl-CoA dehydrogenase/oxidase, N-terminal and middle domain superfamily	Fatty Acid Metabolism	fadE6_1 fadE25_2 fadE2_1 fadE1 MMAR_0368 fadE2 fadE3_2 fadE4 fadE6 MMAR_0697 fadE7 fadE9 MMAR_1250 fadE25 fadE12_3 fadE24 MMAR_1556 fadE22 fadE21 fadE34_1 fadE18_1 fadE20 MMAR_2520 fadE18 fadE17 MMAR_3132 MMAR_3433 MMAR_3457 MMAR_3511 MMAR_3512 MMAR_3633 fadE17_1 fadE18_2 fadE19 MMAR_3979 MMAR_3980 fadE17_2 MMAR_3992 MMAR_3993 MMAR_4010 MMAR_4011 MMAR_4030 fadE fadE3 fadE13 fadE12 fadE10 MMAR_471…
4.04977e-92	63	73	32.0078	Acyl-CoA dehydrogenase-like, C-terminal	Fatty Acid Metabolism	fadE6_1 fadE25_2 fadE2_1 fadE1 MMAR_0368 fadE2 fadE3_2 fadE4 fadE6 MMAR_0697 fadE7 fadE9 MMAR_1250 fadE25 fadE12_3 fadE24 MMAR_1556 fadE22 fadE21 fadE34_1 fadE18_1 fadE20 MMAR_2520 fadE18 fadE17 MMAR_3132 MMAR_3433 MMAR_3457 MMAR_3512 MMAR_3633 fadE17_1 fadE18_2 fadE19 MMAR_3979 MMAR_3980 fadE17_2 MMAR_3992 MMAR_3993 MMAR_4010 MMAR_4011 MMAR_4030 fadE fadE3 fadE13 fadE12 fadE10 MMAR_4718 MMAR_471…
2.49691e-91	62	71	32.3871	Acyl-CoA dehydrogenase/oxidase C-terminal	Fatty Acid Metabolism	fadE6_1 fadE25_2 fadE2_1 fadE1 MMAR_0368 fadE2 fadE3_2 fadE4 fadE6 MMAR_0697 fadE7 fadE9 MMAR_1250 fadE25 fadE12_3 fadE24 MMAR_1556 fadE22 fadE21 fadE34_1 fadE18_1 fadE20 MMAR_2520 fadE18 fadE17 MMAR_3132 MMAR_3433 MMAR_3457 MMAR_3512 MMAR_3633 fadE17_1 fadE18_2 fadE19 MMAR_3979 MMAR_3980 fadE17_2 MMAR_3992 MMAR_3993 MMAR_4011 MMAR_4030 fadE fadE3 fadE13 fadE12 fadE10 MMAR_4718 MMAR_4719 fadE12_1…
7.92721e-90	56	57	36.4378	Acyl-CoA dehydrogenase/oxidase, N-terminal	Fatty Acid Metabolism	fadE6_1 fadE25_2 fadE2_1 fadE1 fadE2 fadE3_2 fadE6 MMAR_0697 fadE7 fadE9 fadE25 fadE12_3 fadE24 MMAR_1556 fadE22 fadE21 fadE34_1 fadE18_1 fadE20 MMAR_2520 fadE18 fadE17 MMAR_3132 MMAR_3511 fadE17_1 fadE18_2 fadE19 MMAR_3979 MMAR_3980 fadE17_2 MMAR_3992 MMAR_3993 MMAR_4010 MMAR_4011 MMAR_4030 fadE fadE3 fadE13 fadE12 fadE10 MMAR_4718 fadE12_1 MMAR_4748 MMAR_4751 MMAR_4791 fadE26 fadE27 fadE29 fadE…
7.92721e-90	56	57	36.4378	Acyl-CoA dehydrogenase, N-terminal domain	Fatty Acid Metabolism	fadE6_1 fadE25_2 fadE2_1 fadE1 fadE2 fadE3_2 fadE6 MMAR_0697 fadE7 fadE9 fadE25 fadE12_3 fadE24 MMAR_1556 fadE22 fadE21 fadE34_1 fadE18_1 fadE20 MMAR_2520 fadE18 fadE17 MMAR_3132 MMAR_3511 fadE17_1 fadE18_2 fadE19 MMAR_3979 MMAR_3980 fadE17_2 MMAR_3992 MMAR_3993 MMAR_4010 MMAR_4011 MMAR_4030 fadE fadE3 fadE13 fadE12 fadE10 MMAR_4718 fadE12_1 MMAR_4748 MMAR_4751 MMAR_4791 fadE26 fadE27 fadE29 fadE…
8.52884e-90	61	70	32.3199	Acyl-CoA dehydrogenase, C-terminal domain	Fatty Acid Metabolism	fadE6_1 fadE25_2 fadE2_1 fadE1 MMAR_0368 fadE2 fadE3_2 fadE4 fadE6 MMAR_0697 fadE7 fadE9 MMAR_1250 fadE25 fadE12_3 fadE24 MMAR_1556 fadE22 fadE21 fadE34_1 fadE18_1 fadE20 MMAR_2520 fadE18 fadE17 MMAR_3132 MMAR_3457 MMAR_3512 MMAR_3633 fadE17_1 fadE18_2 fadE19 MMAR_3979 MMAR_3980 fadE17_2 MMAR_3992 MMAR_3993 MMAR_4010 MMAR_4011 MMAR_4030 fadE fadE3 fadE13 fadE12 fadE10 MMAR_4718 MMAR_4719 fadE12_1…
3.79743e-88	66	90	27.1982	Flavoprotein	FMN Binding Protein	fadE25_2 fadE2_1 fadE1 fadE2 fadE3_2 MMAR_0697 fadE7 MMAR_0701 MMAR_0703 lpd lldD1 MMAR_1025 fadE9 sdhA lpdA fadE25 nuoF fadE12_3 fadE24 lldD1_1 mtr fadE21 ribF fadE34_1 thyX fadE20 sthA aroF dfp MMAR_2520 lldD2 fadE17 MMAR_2954 lpd_1 pyrD MMAR_3132 MMAR_3409 MMAR_3632 fadE17_1 fadE19 MMAR_3980 fadE17_2 MMAR_3992 MMAR_4030 fadE MMAR_4141 fadE3 MMAR_4427 fadE13 fadE12 pdxH fadE10 MMAR_4718 fadE12_…
1.58599e-80	67	111	22.3867	Oxidoreductase activity, acting on the ch-ch group of donors	Oxidoreductases	fadE6_1 fadE25_2 fadE2_1 fadE1 fadE2 fadE3_2 fadE4 fadE6 MMAR_0697 fadE7 fadE9 sdhA fadE25 fbiB fadE12_3 fadE24 MMAR_1556 fadE22 fadE21 fadE34_1 fadE18_1 fadE20 MMAR_2375 MMAR_2520 fadE18 fadE17 pyrD MMAR_3132 MMAR_3409 MMAR_3433 MMAR_3457 MMAR_3511 MMAR_3512 fadE17_1 fadE18_2 fadE19 MMAR_3979 MMAR_3980 fadE17_2 MMAR_3992 MMAR_3993 MMAR_4010 MMAR_4011 MMAR_4030 fadE fadE3 fadE13 fadE12 fadE10 MMA…
1.08626e-79	128	906	5.23987	Oxidoreductase activity	Oxidoreductases	fadE6_1 fadE25_2 fadE2_1 gcpE_2 fadE1 fadE2 MMAR_0403 fadE3_2 fadE4 MMAR_0506 nirB fadE6 MMAR_0697 fadE7 MMAR_0701 MMAR_0703 thiO lpd MMAR_0917 lldD1 MMAR_1025 MMAR_1055 fadE9 MMAR_1175 sdhA lpdA fadE25 fbiB MMAR_1288 MMAR_1387 aofH nuoF fadE12_3 fadE24 MMAR_1556 MMAR_1602 fadE22 MMAR_1644 fixB MMAR_1705 lldD1_1 ispG mtr fadE21 MMAR_1927 MMAR_1946 fadE34_1 fadE18_1 fadE20 sthA MMAR_2375 MMAR_2520…
5.54698e-73	128	1018	4.66338	Oxidation-reduction process	Others	fadE6_1 fadE25_2 fadE2_1 gcpE_2 fadE1 fadE2 MMAR_0403 fadE3_2 fadE4 MMAR_0506 nirB fadE6 MMAR_0697 fadE7 MMAR_0701 MMAR_0703 thiO lpd MMAR_0917 lldD1 MMAR_1025 MMAR_1055 fadE9 MMAR_1175 sdhA lpdA fadE25 fbiB MMAR_1288 MMAR_1387 aofH nuoF fadE12_3 fadE24 MMAR_1556 MMAR_1602 fadE22 MMAR_1644 fixB MMAR_1705 lldD1_1 ispG mtr fadE21 MMAR_1927 MMAR_1946 fadE34_1 fadE18_1 fadE20 sthA MMAR_2375 MMAR_2520…
2.98317e-71	54	73	27.4353	FAD	FAD Binding Protein	fadE25_2 fadE2_1 fadE1 fadE2 fadE3_2 MMAR_0697 fadE7 lpd MMAR_1025 fadE9 sdhA lpdA fadE25 fadE12_3 fadE24 mtr fadE21 ribF fadE34_1 thyX fadE20 sthA aroF MMAR_2520 fadE17 MMAR_2954 lpd_1 MMAR_3132 MMAR_3632 fadE17_1 fadE19 MMAR_3980 fadE17_2 MMAR_3992 MMAR_4030 fadE MMAR_4141 fadE3 MMAR_4427 fadE13 fadE12 fadE10 MMAR_4718 fadE12_1 MMAR_4748 MMAR_4751 MMAR_4791 lpdB fadE26 fadE29 fadE30 fadE31 fadE…
7.69155e-69	47	53	32.8897	Acyl-CoA oxidase/dehydrogenase, central domain	Fatty Acid Metabolism	fadE6_1 fadE25_2 fadE2_1 fadE1 MMAR_0368 fadE2 fadE3_2 fadE6 MMAR_0697 fadE7 fadE9 MMAR_1250 fadE25 fadE12_3 fadE24 fadE22 fadE21 fadE34_1 fadE20 MMAR_2520 fadE17 MMAR_3132 MMAR_3511 MMAR_3633 fadE17_1 fadE19 MMAR_3980 fadE17_2 MMAR_3992 MMAR_4010 MMAR_4030 fadE fadE3 fadE13 fadE12 fadE10 MMAR_4718 fadE12_1 MMAR_4748 MMAR_4751 MMAR_4791 fadE26 fadE29 fadE30 fadE31 fadE34 fadE1_1
7.69155e-69	47	53	32.8897	Acyl-CoA dehydrogenase, middle domain	Fatty Acid Metabolism	fadE6_1 fadE25_2 fadE2_1 fadE1 MMAR_0368 fadE2 fadE3_2 fadE6 MMAR_0697 fadE7 fadE9 MMAR_1250 fadE25 fadE12_3 fadE24 fadE22 fadE21 fadE34_1 fadE20 MMAR_2520 fadE17 MMAR_3132 MMAR_3511 MMAR_3633 fadE17_1 fadE19 MMAR_3980 fadE17_2 MMAR_3992 MMAR_4010 MMAR_4030 fadE fadE3 fadE13 fadE12 fadE10 MMAR_4718 fadE12_1 MMAR_4748 MMAR_4751 MMAR_4791 fadE26 fadE29 fadE30 fadE31 fadE34 fadE1_1
2.50131e-63	120	988	4.50467	Anion binding	Others	fadE6_1 fadE25_2 fadE2_1 fadE1 MMAR_0368 fadE2 MMAR_0403 fadE3_2 fadE4 MMAR_0506 nirB fadE6 MMAR_0697 fadE7 lpd MMAR_0917 lldD1 MMAR_1025 fadE9 MMAR_1175 sdhA lpdA MMAR_1250 fadE25 fbiB MMAR_1288 nuoF fadE12_3 ilvB1_1 fadE24 MMAR_1556 MMAR_1602 fadE22 MMAR_1644 fixB MMAR_1705 ilvB1 lldD1_1 mtr fadE21 ribF MMAR_1946 fadE34_1 fadE18_1 thyX fadE20 sthA dfp ilvB1_3 MMAR_2375 MMAR_2520 MMAR_2622 ilvG …
3.87134e-63	117	919	4.72181	Nucleotide binding	Others	fadE6_1 fadE25_2 fadE2_1 fadE1 fadE2 MMAR_0403 fadE3_2 fadE4 MMAR_0506 nirB fadE6 MMAR_0697 fadE7 lpd MMAR_0917 lldD1 MMAR_1025 fadE9 MMAR_1175 sdhA lpdA fadE25 fbiB MMAR_1288 nuoF fadE12_3 ilvB1_1 fadE24 MMAR_1556 MMAR_1602 fadE22 MMAR_1644 fixB MMAR_1705 ilvB1 lldD1_1 mtr fadE21 ribF MMAR_1927 MMAR_1946 fadE34_1 fadE18_1 thyX fadE20 sthA dfp MMAR_2375 MMAR_2520 MMAR_2622 ilvG MMAR_2716 lldD2 MM…
3.87134e-63	117	919	4.72181	Nucleoside phosphate binding	Others	fadE6_1 fadE25_2 fadE2_1 fadE1 fadE2 MMAR_0403 fadE3_2 fadE4 MMAR_0506 nirB fadE6 MMAR_0697 fadE7 lpd MMAR_0917 lldD1 MMAR_1025 fadE9 MMAR_1175 sdhA lpdA fadE25 fbiB MMAR_1288 nuoF fadE12_3 ilvB1_1 fadE24 MMAR_1556 MMAR_1602 fadE22 MMAR_1644 fixB MMAR_1705 ilvB1 lldD1_1 mtr fadE21 ribF MMAR_1927 MMAR_1946 fadE34_1 fadE18_1 thyX fadE20 sthA dfp MMAR_2375 MMAR_2520 MMAR_2622 ilvG MMAR_2716 lldD2 MM…
3.59433e-60	121	1077	4.16685	Small molecule binding	Others	fadE6_1 fadE25_2 fadE2_1 fadE1 MMAR_0368 fadE2 MMAR_0403 fadE3_2 fadE4 MMAR_0506 nirB fadE6 MMAR_0697 fadE7 lpd MMAR_0917 lldD1 MMAR_1025 fadE9 MMAR_1175 sdhA lpdA MMAR_1250 fadE25 fbiB MMAR_1288 nuoF fadE12_3 ilvB1_1 fadE24 MMAR_1556 MMAR_1602 fadE22 MMAR_1644 fixB MMAR_1705 ilvB1 lldD1_1 mtr fadE21 ribF MMAR_1927 MMAR_1946 fadE34_1 fadE18_1 thyX fadE20 sthA dfp ilvB1_3 MMAR_2375 MMAR_2520 MMAR_…
4.1578e-44	127	1678	2.80705	Ion binding	Others	fadE6_1 fadE25_2 fadE2_1 gcpE_2 fadE1 MMAR_0368 fadE2 MMAR_0403 fadE3_2 fadE4 MMAR_0506 nirB fadE6 secE2 MMAR_0697 fadE7 lpd MMAR_0917 lldD1 MMAR_1025 fadE9 MMAR_1175 sdhA lpdA MMAR_1250 fadE25 fbiB MMAR_1288 nuoF fadE12_3 ilvB1_1 fadE24 MMAR_1556 MMAR_1602 fadE22 MMAR_1644 fixB MMAR_1705 ilvB1 lldD1_1 ispG mtr fadE21 ribF MMAR_1946 fadE34_1 fadE18_1 thyX fadE20 sthA dfp ilvB1_3 MMAR_2375 MMAR_25…
9.31828e-44	63	268	8.71855	Oxidoreductase	Oxidoreductases	fadE25_2 fadE2_1 gcpE_2 fadE1 fadE2 MMAR_0403 fadE3_2 nirB MMAR_0697 fadE7 lpd MMAR_0917 fadE9 sdhA fadE25 fbiB fadE12_3 fadE24 MMAR_1644 ispG mtr fadE21 fadE34_1 fadE20 MMAR_2520 MMAR_2622 MMAR_2789 fadE17 lpd_1 pyrD MMAR_3132 MMAR_3409 fdhF MMAR_3702 fadE17_1 fadE19 MMAR_3980 fadE17_2 MMAR_3992 MMAR_4030 fadE MMAR_4141 fadE3 MMAR_4427 fadE13 fadE12 MMAR_4641 pdxH fadE10 MMAR_4718 fadE12_1 MMAR_…
1.56283e-37	46	143	11.9305	Acyl-CoA dehydrogenase, C-terminal domain, and fatty acid catabolic process	Fatty Acid Metabolism	fadE25_2 fadE2_1 fadE1 fadE2 fadE3_2 fadE4 fadE7 fadE9 fadE25 fadE12_3 fadE24 fadE22 fadE21 fadE34_1 fadE18_1 MMAR_2520 fadE18 fadE17 MMAR_3132 MMAR_3511 MMAR_3512 fadE17_1 fadE18_2 MMAR_3979 MMAR_3980 fadE17_2 MMAR_3992 MMAR_3993 MMAR_4010 MMAR_4011 fadE MMAR_4718 MMAR_4719 fadE12_1 MMAR_4751 MMAR_4791 fadE26 fadE27 fadE29 fadE28 fdxB fadE30 fadE31 fadE32 fadE33 fadE34
4.64768e-36	44	135	12.0881	Acyl-CoA dehydrogenase, C-terminal domain, and fatty acid beta-oxidation	Fatty Acid Metabolism	fadE25_2 fadE2_1 fadE1 fadE2 fadE3_2 fadE4 fadE7 fadE9 fadE25 fadE12_3 fadE24 fadE22 fadE21 MMAR_2520 fadE18 fadE17 MMAR_3132 MMAR_3511 MMAR_3512 fadE17_1 fadE18_2 MMAR_3979 MMAR_3980 fadE17_2 MMAR_3992 MMAR_3993 MMAR_4010 MMAR_4011 fadE MMAR_4718 MMAR_4719 fadE12_1 MMAR_4751 MMAR_4791 fadE26 fadE27 fadE29 fadE28 fdxB fadE30 fadE31 fadE32 fadE33 fadE34
2.1241e-35	47	167	10.4381	Mixed, incl. acyl-coa dehydrogenase, c-terminal domain, and fatty acid catabolic process	Fatty Acid Metabolism	fadE25_2 fadE2_1 fadE1 fadE2 fadE3_2 fadE4 fadE7 fadE9 fadE25 fadE12_3 fadE24 fadE22 fadE21 fadE34_1 fadE18_1 MMAR_2520 fadE18 fadE17 MMAR_3132 MMAR_3511 MMAR_3512 fadE17_1 fadE18_2 MMAR_3979 MMAR_3980 fadE17_2 MMAR_3992 MMAR_3993 MMAR_4010 MMAR_4011 fadE fadE3 MMAR_4718 MMAR_4719 fadE12_1 MMAR_4751 MMAR_4791 fadE26 fadE27 fadE29 fadE28 fdxB fadE30 fadE31 fadE32 fadE33 fadE34
5.45542e-33	118	1736	2.52099	Organic cyclic compound binding	Others	fadE6_1 fadE25_2 fadE2_1 fadE1 fadE2 MMAR_0403 fadE3_2 fadE4 MMAR_0506 nirB fadE6 MMAR_0697 fadE7 lpd MMAR_0917 lldD1 MMAR_1025 fadE9 MMAR_1175 sdhA lpdA fadE25 fbiB MMAR_1288 nuoF fadE12_3 ilvB1_1 fadE24 MMAR_1556 MMAR_1602 fadE22 MMAR_1644 fixB MMAR_1705 ilvB1 lldD1_1 mtr fadE21 ribF MMAR_1927 MMAR_1946 fadE34_1 fadE18_1 thyX fadE20 sthA dfp ilvB1_3 MMAR_2375 MMAR_2520 MMAR_2622 ilvG MMAR_2716 …
5.45542e-33	118	1736	2.52099	Heterocyclic compound binding	Others	fadE6_1 fadE25_2 fadE2_1 fadE1 fadE2 MMAR_0403 fadE3_2 fadE4 MMAR_0506 nirB fadE6 MMAR_0697 fadE7 lpd MMAR_0917 lldD1 MMAR_1025 fadE9 MMAR_1175 sdhA lpdA fadE25 fbiB MMAR_1288 nuoF fadE12_3 ilvB1_1 fadE24 MMAR_1556 MMAR_1602 fadE22 MMAR_1644 fixB MMAR_1705 ilvB1 lldD1_1 mtr fadE21 ribF MMAR_1927 MMAR_1946 fadE34_1 fadE18_1 thyX fadE20 sthA dfp ilvB1_3 MMAR_2375 MMAR_2520 MMAR_2622 ilvG MMAR_2716 …
4.58046e-28	35	109	11.9091	FAD/NAD(P)-binding domain superfamily	FAD Binding Protein	MMAR_0403 nirB thiO lpd MMAR_0917 MMAR_1025 sdhA lpdA MMAR_1288 MMAR_1387 aofH MMAR_1602 MMAR_1644 mtr MMAR_1946 sthA ndh1 MMAR_2622 MMAR_2789 MMAR_2926 MMAR_2954 lpd_1 aofH_1 MMAR_3632 MMAR_3702 choD_1 MMAR_4141 fadH MMAR_4421 MMAR_4427 MMAR_4641 lpdB MMAR_5279 ethA merA
2.76822e-25	129	2514	1.90311	Binding	Others	fadE6_1 fadE25_2 fadE2_1 gcpE_2 fadE1 MMAR_0368 fadE2 MMAR_0403 fadE3_2 fadE4 MMAR_0506 nirB fadE6 secE2 MMAR_0697 fadE7 lpd MMAR_0917 lldD1 MMAR_1025 fadE9 MMAR_1175 sdhA lpdA MMAR_1250 fadE25 fbiB MMAR_1288 nuoF fadE12_3 ilvB1_1 fadE24 MMAR_1556 MMAR_1602 fadE22 MMAR_1644 fixB MMAR_1705 ilvB1 lldD1_1 ispG mtr fadE21 ribF MMAR_1927 MMAR_1946 fadE34_1 fadE18_1 thyX fadE20 sthA dfp MMAR_2306 ilvB1…
4.12791e-25	31	94	12.2313	Fatty acid degradation, and Acyl-CoA dehydrogenase/oxidase, N-terminal and middle domain superfamily	Fatty Acid Metabolism	fadE25_2 fadE2_1 fadE1 fadE2 fadE3_2 fadE4 fadE7 fadE9 fadE25 fadE12_3 fadE24 fadE21 MMAR_2520 fadE18 fadE17 MMAR_3132 MMAR_3511 MMAR_3512 fadE17_1 fadE18_2 MMAR_3979 MMAR_3980 fadE17_2 MMAR_3992 MMAR_3993 fadE MMAR_4718 MMAR_4719 fadE12_1 MMAR_4751 MMAR_4791
5.40715e-25	142	3245	1.62298	Metabolic process	Others	fadE6_1 fadE25_2 fadE2_1 gcpE_2 fadE1 MMAR_0368 fadE2 MMAR_0403 fadE3_2 fadE4 MMAR_0506 nirB fadE6 MMAR_0697 fadE7 MMAR_0701 MMAR_0703 thiO lpd MMAR_0917 lldD1 MMAR_1025 MMAR_1055 fadE9 MMAR_1175 sdhA lpdA MMAR_1250 fadE25 fbiB MMAR_1288 MMAR_1387 aofH nuoF fadE12_3 ilvB1_1 fadE24 MMAR_1556 MMAR_1602 fadE22 MMAR_1644 fixB MMAR_1705 ilvB1 lldD1_1 ispG mtr fadE21 ribF MMAR_1927 MMAR_1946 fadE34_1 f…
1.31481e-24	30	89	12.5017	Fatty acid degradation, and Acyl-CoA dehydrogenase, N-terminal domain	Fatty Acid Metabolism	fadE25_2 fadE2_1 fadE1 fadE2 fadE3_2 fadE4 fadE7 fadE9 fadE25 fadE12_3 fadE24 fadE21 MMAR_2520 fadE18 fadE17 MMAR_3132 MMAR_3511 MMAR_3512 fadE17_1 fadE18_2 MMAR_3979 MMAR_3980 fadE17_2 MMAR_3992 MMAR_3993 fadE MMAR_4718 MMAR_4719 fadE12_1 MMAR_4751
3.07933e-23	142	3343	1.5754	Catalytic activity	Others	fadE6_1 fadE25_2 fadE2_1 gcpE_2 fadE1 MMAR_0368 fadE2 MMAR_0403 fadE3_2 fadE4 MMAR_0506 nirB fadE6 MMAR_0697 fadE7 MMAR_0701 MMAR_0703 thiO lpd MMAR_0917 lldD1 MMAR_1025 MMAR_1055 fadE9 MMAR_1175 sdhA lpdA MMAR_1250 fadE25 fbiB MMAR_1288 MMAR_1387 aofH nuoF fadE12_3 ilvB1_1 fadE24 MMAR_1556 MMAR_1602 fadE22 MMAR_1644 fixB MMAR_1705 ilvB1 lldD1_1 ispG mtr fadE21 ribF MMAR_1927 MMAR_1946 fadE34_1 f…
3.63118e-23	15	15	37.0884	acyl-CoA dehydrogenase activity	Fatty Acid Metabolism	fadE3_2 MMAR_0697 fadE7 fadE9 fadE25 fadE21 fadE20 MMAR_3132 fadE19 MMAR_4030 fadE fadE3 fadE12 fadE10 fadE12_1
1.41399e-21	14	14	37.0884	FMN	FMN Binding Protein	MMAR_0701 MMAR_0703 lldD1 nuoF lldD1_1 ribF aroF dfp lldD2 pyrD MMAR_3409 pdxH idi2 MMAR_4857
4.28741e-21	15	17	32.7251	Acyl-CoA dehydrogenase, conserved site	Fatty Acid Metabolism	fadE25_2 MMAR_0697 fadE9 fadE25 fadE24 fadE21 fadE20 MMAR_3132 MMAR_3511 fadE19 MMAR_3980 fadE13 MMAR_4718 fadE12_1 MMAR_4751
2.34092e-20	21	46	16.9317	Pyridine nucleotide-disulphide oxidoreductase	Oxidoreductases	MMAR_0403 nirB lpd MMAR_0917 lpdA aofH MMAR_1644 mtr sthA ndh1 MMAR_2622 MMAR_2789 lpd_1 aofH_1 MMAR_3702 fadH MMAR_4641 lpdB MMAR_5279 ethA merA
1.24264e-18	22	61	13.3762	Enoyl-CoA hydratase/isomerase, and Acyl-CoA dehydrogenase, C-terminal domain	Fatty Acid Metabolism	fadE25_2 fadE1 fadE2 fadE3_2 fadE4 fadE7 fadE25 fadE12_3 fadE24 MMAR_2520 fadE18 fadE17 MMAR_3132 fadE17_1 fadE18_2 MMAR_3992 MMAR_3993 fadE MMAR_4718 MMAR_4719 fadE12_1 MMAR_4751
1.5647e-16	16	31	19.1424	FMN binding	FMN Binding Protein	MMAR_0506 lldD1 MMAR_1175 nuoF MMAR_1705 lldD1_1 dfp MMAR_2375 lldD2 MMAR_2867 MMAR_3634 fdhF fadH pdxH idi2 MMAR_5062
3.09539e-16	14	22	23.6017	Steroid catabolic process	Others	fadE6_1 fadE6 fadE22 fadE18_1 fadE18 fadE18_2 fadE26 fadE27 fadE29 fadE28 fadE33 MMAR_5062 MMAR_5065 fadE34
3.09539e-16	14	22	23.6017	Cholesterol catabolic process	Cholesterol Metabolism	fadE6_1 fadE6 fadE22 fadE18_1 fadE18 fadE18_2 fadE26 fadE27 fadE29 fadE28 fadE33 MMAR_5062 MMAR_5065 fadE34
3.09539e-16	14	22	23.6017	Sterol catabolic process	Others	fadE6_1 fadE6 fadE22 fadE18_1 fadE18 fadE18_2 fadE26 fadE27 fadE29 fadE28 fadE33 MMAR_5062 MMAR_5065 fadE34
3.13084e-15	16	36	16.4837	Cholesterol metabolic process	Cholesterol Metabolism	fadE6_1 fadE6 fadE22 fadE18_1 fadE18 fadE18_2 fadE26 fadE27 fadE29 fadE28 fdxB fadE33 MMAR_5062 MMAR_5065 hmp fadE34
1.47952e-14	16	39	15.2158	Secondary alcohol metabolic process	Others	fadE6_1 fadE6 fadE22 fadE18_1 fadE18 fadE18_2 fadE26 fadE27 fadE29 fadE28 fdxB fadE33 MMAR_5062 MMAR_5065 hmp fadE34
2.36519e-14	16	40	14.8354	Enoyl-CoA hydratase/isomerase, and Acyl-CoA dehydrogenase, N-terminal domain	Fatty Acid Metabolism	fadE1 fadE3_2 fadE25 MMAR_2520 fadE18 fadE17 MMAR_3132 fadE17_1 fadE18_2 MMAR_3992 MMAR_3993 fadE MMAR_4718 MMAR_4719 fadE12_1 MMAR_4751
4.66288e-13	18	64	10.4311	Steroid metabolic process	Others	fadE6_1 fadE6 MMAR_1556 fadE22 fadE18_1 fadE18 MMAR_3634 fadE18_2 fadE26 fadE27 fadE29 fadE28 fdxB fadE33 MMAR_5062 MMAR_5065 hmp fadE34
6.80708e-13	16	48	12.3628	Sterol metabolic process	Others	fadE6_1 fadE6 fadE22 fadE18_1 fadE18 fadE18_2 fadE26 fadE27 fadE29 fadE28 fdxB fadE33 MMAR_5062 MMAR_5065 hmp fadE34
5.68598e-12	14	38	13.6642	Alcohol catabolic process	Others	fadE6_1 fadE6 fadE22 fadE18_1 fadE18 fadE18_2 fadE26 fadE27 fadE29 fadE28 fadE33 MMAR_5062 MMAR_5065 fadE34
1.25773e-11	15	48	11.5901	NAD(P)-binding Rossmann-like domain	Others	MMAR_0403 MMAR_0917 MMAR_1387 aofH MMAR_1644 MMAR_2622 MMAR_2789 MMAR_2926 aofH_1 MMAR_3702 fadH MMAR_4641 MMAR_5279 glf ethA
1.86887e-11	14	41	12.6643	Organic hydroxy compound catabolic process	Others	fadE6_1 fadE6 fadE22 fadE18_1 fadE18 fadE18_2 fadE26 fadE27 fadE29 fadE28 fadE33 MMAR_5062 MMAR_5065 fadE34
2.04896e-11	9	12	27.8163	N,N-dimethylaniline monooxygenase activity	Monooxygenases	MMAR_0403 MMAR_0917 MMAR_1644 MMAR_2622 MMAR_2789 MMAR_3702 MMAR_4641 MMAR_5279 ethA
1.47213e-10	7	7	37.0884	Oxidoreductase activity, acting on the ch-ch group of donors, with a flavin as acceptor	Oxidoreductases	MMAR_0697 fadE9 fbiB fadE21 fadE20 MMAR_3132 fadE19
1.47213e-10	7	7	37.0884	Flavin monooxygenase-like	Monooxygenases	MMAR_0403 MMAR_0917 MMAR_1644 MMAR_2789 MMAR_4641 MMAR_5279 ethA
1.09888e-09	7	8	32.4524	Pyridine nucleotide-disulphide oxidoreductase, class I	Oxidoreductases	lpd lpdA mtr sthA lpd_1 lpdB merA
1.09888e-09	7	8	32.4524	Pyridine nucleotide-disulphide oxidoreductase, dimerisation domain	Oxidoreductases	lpd lpdA mtr sthA lpd_1 lpdB merA
1.60721e-09	8	12	24.7256	FAD/NAD-linked reductase, dimerisation domain superfamily	FAD Binding Protein	nirB lpd lpdA mtr sthA lpd_1 lpdB merA
1.80972e-09	9	17	19.6351	Flavin-binding monooxygenase-like	Monooxygenases	MMAR_0403 MMAR_0917 MMAR_1644 MMAR_2622 MMAR_2789 MMAR_3702 MMAR_4641 MMAR_5279 ethA
4.55751e-09	7	9	28.8466	Glucose-methanol-choline oxidoreductase, C-terminal	Oxidoreductases	MMAR_1025 MMAR_1602 MMAR_1946 MMAR_2954 choD_1 MMAR_4141 MMAR_4427
4.55751e-09	7	9	28.8466	GMC oxidoreductase	Oxidoreductases	MMAR_1025 MMAR_1602 MMAR_1946 MMAR_2954 choD_1 MMAR_4141 MMAR_4427
5.04528e-09	6	6	37.0884	butyryl-CoA dehydrogenase activity	Others	MMAR_0697 fadE9 fadE21 fadE20 MMAR_3132 fadE19
5.77154e-09	20	137	5.41437	Organic hydroxy compound metabolic process	Others	fadE6_1 fadE6 lldD1 fadE22 lldD1_1 fadE18_1 lldD2 fadE18 fadE18_2 pdxH fadE26 fadE27 fadE29 fadE28 fdxB fadE33 MMAR_5062 MMAR_5065 hmp fadE34
6.35498e-09	144	4447	1.20097	Cellular anatomical entity	Others	fadE6_1 fadE25_2 fadE2_1 gcpE_2 fadE1 MMAR_0368 fadE2 MMAR_0403 fadE3_2 fadE4 MMAR_0506 fadE6 secE2 MMAR_0697 fadE7 MMAR_0701 MMAR_0703 thiO lpd MMAR_0917 lldD1 MMAR_1025 MMAR_1055 fadE9 MMAR_1175 sdhA lpdA MMAR_1250 fadE25 fbiB MMAR_1288 MMAR_1387 aofH nuoF fadE12_3 ilvB1_1 fadE24 MMAR_1556 MMAR_1602 fadE22 MMAR_1644 fixB MMAR_1705 ilvB1 lldD1_1 ispG mtr fadE21 ribF MMAR_1927 MMAR_1946 fadE34_1 …
7.65102e-09	10	26	14.2648	FAD/NAD(P)-binding domain	FAD Binding Protein	nirB lpd lpdA mtr sthA ndh1 lpd_1 fadH lpdB merA
1.38601e-08	7	10	25.9619	Glucose inhibited division protein A	Others	lpd lpdA aofH sthA aofH_1 fadH merA
1.69861e-08	11	36	11.3326	Mixed, incl. cholesterol metabolic process, and n-terminal half of maoc dehydratase	Cholesterol Metabolism	fadE22 fadE26 fadE27 fadE29 fadE28 fdxB fadE30 fadE31 fadE32 fadE33 fadE34
1.69861e-08	11	36	11.3326	Oxidoreductase activity, acting on paired donors, with incorporation or reduction of molecular oxygen, nad(p)h as one donor, and incorporation of one atom of oxygen	Oxidoreductases	MMAR_0403 MMAR_0917 MMAR_1644 MMAR_2622 MMAR_2789 MMAR_3702 MMAR_4641 fdxB hmp MMAR_5279 ethA
2.18684e-08	19	133	5.29835	Lipid catabolic process	Lipid Metabolism	fadE6_1 fadE6 MMAR_1556 fadE22 fadE18_1 fadE18 MMAR_3634 fadE18_2 fadE19 fadE26 fadE27 fadE29 fadE28 fdxB fadE33 MMAR_5062 MMAR_5065 hmp fadE34
2.48977e-08	10	29	12.7891	FAD dependent oxidoreductase	FAD Binding Protein	thiO MMAR_0917 aofH MMAR_2926 aofH_1 choD_1 fadH MMAR_4421 MMAR_5279 ethA
2.99007e-08	6	7	31.7901	Glucose-methanol-choline oxidoreductase, N-terminal	Oxidoreductases	MMAR_1025 MMAR_1602 MMAR_2954 choD_1 MMAR_4141 MMAR_4427
3.07745e-08	8	16	18.5442	L-lysine 6-monooxygenase (NADPH-requiring)	Monooxygenases	MMAR_0403 lpdA MMAR_1644 mtr MMAR_2622 MMAR_2789 MMAR_3702 MMAR_4641
3.75879e-08	16	95	6.24647	Alcohol metabolic process	Others	fadE6_1 fadE6 fadE22 fadE18_1 fadE18 fadE18_2 fadE26 fadE27 fadE29 fadE28 fdxB fadE33 MMAR_5062 MMAR_5065 hmp fadE34
1.56146e-07	5	5	37.0884	Flavin reductase like domain	Others	MMAR_0506 MMAR_1705 MMAR_2867 MMAR_3634 MMAR_5062
1.56146e-07	5	5	37.0884	Glucose-methanol-choline oxidoreductase	Oxidoreductases	MMAR_1025 MMAR_1946 MMAR_2954 MMAR_4141 MMAR_4427
1.63351e-07	34	446	2.82737	Cell wall	Others	gcpE_2 MMAR_0403 fadE3_2 secE2 fadE7 MMAR_0917 MMAR_1025 fadE9 fadE25 MMAR_1288 MMAR_1644 fixB ispG MMAR_1946 MMAR_2306 MMAR_2622 lldD2 MMAR_2789 fadE17 MMAR_2954 MMAR_3702 fadE17_1 MMAR_4030 fadE MMAR_4141 fadE3 MMAR_4427 MMAR_4641 fadE10 MMAR_4791 ilvX fadE30 MMAR_5279 glf
2.17275e-07	12	56	7.94752	Aldolase-type TIM barrel	Others	lldD1 MMAR_1175 lldD1_1 MMAR_1927 lldD2 pyrD MMAR_3409 fadH idi2 MMAR_4857 MMAR_4936 gltB
2.65951e-07	12	57	7.80809	NADP binding	Others	MMAR_0403 MMAR_0917 lpdA MMAR_1644 mtr MMAR_2622 MMAR_2789 MMAR_3702 MMAR_4641 idi2 MMAR_5279 ethA
2.77743e-07	34	456	2.76537	External encapsulating structure	Others	gcpE_2 MMAR_0403 fadE3_2 secE2 fadE7 MMAR_0917 MMAR_1025 fadE9 fadE25 MMAR_1288 MMAR_1644 fixB ispG MMAR_1946 MMAR_2306 MMAR_2622 lldD2 MMAR_2789 fadE17 MMAR_2954 MMAR_3702 fadE17_1 MMAR_4030 fadE MMAR_4141 fadE3 MMAR_4427 MMAR_4641 fadE10 MMAR_4791 ilvX fadE30 MMAR_5279 glf
2.99272e-07	6	9	24.7256	Thiamine pyrophosphate enzyme, N-terminal TPP-binding domain	Others	ilvB1_1 ilvB1 ilvB1_3 ilvG ilvB1_2 ilvX
2.99272e-07	6	9	24.7256	Thiamine pyrophosphate enzyme, N-terminal TPP binding domain	Others	ilvB1_1 ilvB1 ilvB1_3 ilvG ilvB1_2 ilvX
7.2389e-07	6	10	22.2531	Thiamine pyrophosphate enzyme, C-terminal TPP-binding	Others	ilvB1_1 ilvB1 ilvB1_3 ilvG ilvB1_2 ilvX
7.69783e-07	9	31	10.7676	Enoyl-CoA hydratase/isomerase, and acyl-CoA dehydrogenase activity	Fatty Acid Metabolism	fadE1 fadE3_2 fadE25 MMAR_2520 fadE18 fadE17 MMAR_3132 fadE fadE12_1
8.31484e-07	5	6	30.907	Thiamine pyrophosphate enzyme, central domain	Others	ilvB1_1 ilvB1 ilvB1_3 ilvG ilvB1_2
1.33438e-06	15	107	5.19931	Monooxygenase activity	Monooxygenases	MMAR_0403 MMAR_0917 MMAR_1288 MMAR_1556 MMAR_1644 MMAR_1927 MMAR_2622 MMAR_2789 MMAR_3702 MMAR_4641 fdxB MMAR_5065 hmp MMAR_5279 ethA
1.78581e-06	18	158	4.22526	Oxidoreductase activity, acting on paired donors, with incorporation or reduction of molecular oxygen	Oxidoreductases	MMAR_0403 MMAR_0701 MMAR_0703 MMAR_0917 MMAR_1055 MMAR_1556 MMAR_1644 MMAR_2622 MMAR_2789 MMAR_3702 MMAR_3778 MMAR_4128 MMAR_4641 fdxB MMAR_5065 hmp MMAR_5279 ethA
2.73425e-06	5	7	26.4917	Acetolactate synthase activity	Others	ilvB1_1 ilvB1 ilvG ilvB1_2 ilvX
2.80897e-06	6	12	18.5442	DHS-like NAD/FAD-binding domain superfamily	FAD Binding Protein	ilvB1_1 fixB ilvB1 ilvB1_3 ilvG ilvB1_2
2.80897e-06	6	12	18.5442	Thiamine pyrophosphate enzyme, C-terminal TPP binding domain	Others	ilvB1_1 ilvB1 ilvB1_3 ilvG ilvB1_2 ilvX
3.42082e-06	7	19	13.6642	Flavin containing amine oxidoreductase	Oxidoreductases	MMAR_1387 aofH MMAR_1644 aofH_1 fadH MMAR_4641 glf
4.89249e-06	4	4	37.0884	FMN-dependent dehydrogenase	FMN Binding Protein	lldD1 lldD1_1 lldD2 idi2
4.89249e-06	4	4	37.0884	Pyridine nucleotide-disulphide oxidoreductase, class I, active site	Oxidoreductases	lpd mtr lpd_1 merA
8.32515e-06	6	14	15.895	Thiamine pyrophosphate binding	Others	ilvB1_1 ilvB1 ilvB1_3 ilvG ilvB1_2 ilvX
2.32956e-05	4	5	29.6707	Gonad development, and acyl-coa dehydrogenase, n-terminal domain	Fatty Acid Metabolism	fadE30 fadE31 fadE32 fadE33
2.32956e-05	4	5	29.6707	TPP-binding enzyme, conserved site	Others	ilvB1_1 ilvB1 ilvG ilvB1_2
2.79539e-05	5	10	18.5442	Valine biosynthetic process	Others	ilvB1_1 ilvB1 ilvG ilvB1_2 ilvX
3.3676e-05	14	121	4.29122	Organic cyclic compound catabolic process	Others	fadE6_1 fadE6 fadE22 fadE18_1 fadE18 fadE18_2 fadE26 fadE27 fadE29 fadE28 fadE33 MMAR_5062 MMAR_5065 fadE34
3.50673e-05	7	26	9.98535	Cell redox homeostasis	Redox Homeostasis	lpd lpdA mtr sthA lpd_1 lpdB merA
4.88188e-05	5	11	16.8584	Valine metabolic process	Others	ilvB1_1 ilvB1 ilvG ilvB1_2 ilvX
5.92756e-05	7	28	9.27211	Sulfur compound binding	Others	ilvB1_1 ilvB1 ilvB1_3 ilvG ilvB1_2 fadE19 ilvX
0.000119767	6	21	10.5967	Benzoate degradation, and Acyl-CoA dehydrogenase, C-terminal domain	Fatty Acid Metabolism	fadE25_2 fadE2 fadE4 fadE7 fadE12_3 fadE24
0.000125756	5	13	14.2648	Isoleucine metabolic process	Others	ilvB1_1 ilvB1 ilvG ilvB1_2 ilvX
0.000125756	5	13	14.2648	Isoleucine biosynthetic process	Others	ilvB1_1 ilvB1 ilvG ilvB1_2 ilvX
0.000158474	3	3	37.0884	Lactate dehydrogenase activity	Others	lldD1 lldD1_1 lldD2
0.000158474	3	3	37.0884	L-lactate dehydrogenase activity	Others	lldD1 lldD1_1 lldD2
0.000158474	3	3	37.0884	Lactate oxidation	Others	lldD1 lldD1_1 lldD2
0.000158474	3	3	37.0884	Fatty acid beta-oxidation using acyl-coa dehydrogenase	Fatty Acid Metabolism	fadE19 fadE29 fadE28
0.000158474	3	3	37.0884	Alpha-hydroxy acid dehydrogenase, FMN-dependent	FMN Binding Protein	lldD1 lldD1_1 lldD2
0.000158474	3	3	37.0884	FMN hydroxy acid dehydrogenase domain	FMN Binding Protein	lldD1 lldD1_1 lldD2
0.000158474	3	3	37.0884	Tryptophan halogenase	Others	lpdA MMAR_1288 MMAR_3632
0.00017447	33	582	2.10295	Cytosol	Others	fadE3_2 fadE7 MMAR_0701 MMAR_0703 MMAR_1025 MMAR_1055 fadE9 sdhA fadE25 MMAR_1288 MMAR_1387 aofH MMAR_1602 fixB mtr ribF MMAR_1927 MMAR_1946 aroF MMAR_2954 aofH_1 MMAR_3778 MMAR_4030 fadE MMAR_4128 MMAR_4141 fadE3 MMAR_4427 pdxH fadE10 MMAR_4857 glf gltB
0.000176436	5	14	13.2459	Mixed, incl. animal organ development, and coenzyme a transferase family i	Others	fdxB fadE30 fadE31 fadE32 fadE33
0.000176436	5	14	13.2459	Mixed, incl. sterol catabolic process, and acyl-coa ligase activity	Fatty Acid Metabolism	fadE26 fadE27 fadE29 fadE28 fadE34
0.000238001	16	184	3.22508	Small molecule catabolic process	Others	fadE6_1 fadE6 fadE22 fadE18_1 dfp fadE18 fadE18_2 fadE19 fadE26 fadE27 fadE29 fadE28 fadE33 MMAR_5062 MMAR_5065 fadE34
0.000251083	5	15	12.3628	Transferase activity, transferring aldehyde or ketonic groups	Others	ilvB1_1 ilvB1 ilvG ilvB1_2 ilvX
0.000251083	5	15	12.3628	Thiamine pyrophosphate	Others	ilvB1_1 ilvB1 ilvB1_3 ilvG ilvB1_2
0.000312429	9	63	5.29835	Oxidoreductase activity, acting on nad(p)h	Oxidoreductases	lpd lpdA nuoF mtr sthA lpd_1 fdhF lpdB merA
0.000349376	5	16	11.5901	Caprolactam degradation, and Uncharacterised protein family UPF0336	Others	fadE1 MMAR_2520 MMAR_3132 fadE fadE12_1
0.000355532	7	37	7.01673	FMN-binding split barrel	FMN Binding Protein	MMAR_0506 MMAR_1705 MMAR_2375 MMAR_2867 MMAR_3634 pdxH MMAR_5062
0.000382043	6	26	8.55887	Steroid biosynthetic process	Others	MMAR_1556 MMAR_3634 fdxB MMAR_5062 MMAR_5065 hmp
0.000382043	6	26	8.55887	Thiamin diphosphate-binding fold	Others	ilvB1_1 ilvB1 ilvB1_3 ilvG ilvB1_2 ilvX
0.000408291	8	51	5.81779	NAD	Others	lpd lpdA nuoF mtr sthA lpd_1 lpdB merA
0.000546948	3	4	27.8163	Acetolactate synthase complex	Others	ilvB1_1 ilvB1 ilvB1_2
0.000546948	3	4	27.8163	Conserved region in glutamate synthase	Others	lldD1 idi2 gltB
0.000605611	8	54	5.49458	Iron-sulfur	Others	gcpE_2 nirB nuoF ispG MMAR_3499 fdhF fdxB hmp
0.000667682	4	10	14.8354	Oxidoreductase FAD/NAD(P)-binding	FAD Binding Protein	MMAR_3499 fdhF fdxB hmp
0.000667682	4	10	14.8354	Oxidoreductase NAD-binding domain	Oxidoreductases	MMAR_3499 fdhF fdxB hmp
0.00104531	7	44	5.90043	Cellular homeostasis	Others	lpd lpdA mtr sthA lpd_1 lpdB merA
0.00113134	9	75	4.45061	Monooxygenase	Monooxygenases	MMAR_0403 MMAR_0917 MMAR_1644 MMAR_2622 MMAR_2789 MMAR_3702 MMAR_4641 MMAR_5279 ethA
0.00126882	3	5	22.2531	Nodulation protein N-like, and Acyl-CoA dehydrogenase, N-terminal domain	Fatty Acid Metabolism	fadE17_1 fadE18_2 MMAR_4751
0.00126882	3	5	22.2531	Acyl-CoA dehydrogenase, C-terminal domain, and 4,9-DSHA hydrolase activity	Fatty Acid Metabolism	MMAR_3433 MMAR_5062 MMAR_5065
0.00130475	5	21	8.83058	Branched-chain amino acid biosynthetic process	Others	ilvB1_1 ilvB1 ilvG ilvB1_2 ilvX
0.00137779	27	487	2.05624	Lipid metabolic process	Lipid Metabolism	fadE6_1 gcpE_2 fadE6 MMAR_0697 fadE9 MMAR_1556 fadE22 ispG fadE21 fadE18_1 fadE20 fadE18 MMAR_3132 MMAR_3634 fadE18_2 fadE19 idi2 fadE26 fadE27 fadE29 fadE28 fdxB fadE33 MMAR_5062 MMAR_5065 hmp fadE34
0.00142057	4	12	12.3628	FAD-binding domain, ferredoxin reductase-type	FAD Binding Protein	MMAR_3499 fdhF fdxB hmp
0.00142057	4	12	12.3628	Ferredoxin-NADP reductase (FNR), nucleotide-binding domain	Others	MMAR_3499 fdhF fdxB hmp
0.00195824	4	13	11.4118	Steroid degradation	Others	MMAR_3433 MMAR_5062 MMAR_5065 hmp
0.00195824	7	49	5.29835	Homeostatic process	Others	lpd lpdA mtr sthA lpd_1 lpdB merA
0.00195824	4	13	11.4118	Riboflavin synthase-like beta-barrel	Others	MMAR_3499 fdhF fdxB hmp
0.00195824	6	35	6.35802	FAD binding domain	FAD Binding Protein	lpd sdhA aofH MMAR_2954 aofH_1 fadH
0.00231751	3	6	18.5442	alpha-Linolenic acid metabolism, and Acyl-CoA dehydrogenase, C-terminal domain	Fatty Acid Metabolism	fadE25_2 fadE7 fadE12_3
0.00231751	3	6	18.5442	Mixed, incl. secondary bile acid biosynthesis, and enoyl-coa hydratase/isomerase, conserved site	Others	MMAR_3979 MMAR_3980 fadE17_2
0.00231751	3	6	18.5442	Mixed, incl. flavin reductase like domain, and aromatic-ring-hydroxylating dioxygenase, alpha subunit	Others	MMAR_1705 MMAR_3633 MMAR_3634
0.00261808	4	14	10.5967	Redox-active center	Redox Homeostasis	lpd mtr lpd_1 merA
0.00289268	5	25	7.41769	Branched-chain amino acid metabolic process	Others	ilvB1_1 ilvB1 ilvG ilvB1_2 ilvX
0.00302734	10	105	3.53223	Oxidoreductase activity, acting on ch-oh group of donors	Oxidoreductases	lldD1 MMAR_1025 MMAR_1602 lldD1_1 MMAR_1946 lldD2 MMAR_2954 choD_1 MMAR_4141 MMAR_4427
0.0038558	3	7	15.895	acyl-CoA ligase activity, and sterol catabolic process	Fatty Acid Metabolism	fadE26 fadE27 fadE34
0.0038558	3	7	15.895	Oxidoreductase activity, acting on the ch-ch group of donors, quinone or related compound as acceptor	Oxidoreductases	sdhA pyrD MMAR_3409
0.00424999	7	56	4.63605	Mitochondrion	Others	MMAR_0506 MMAR_1705 ribF MMAR_2867 MMAR_3634 fadE19 MMAR_5062
0.00458812	15	219	2.5403	Pathogenesis	Others	fadE6_1 fadE6 lpdA fadE22 fadE18_1 MMAR_2716 fadE18 MMAR_3676 fadE18_2 fadE26 fadE27 fadE29 fadE28 fadE33 fadE34
0.00519403	45	1070	1.55979	Small molecule metabolic process	Others	fadE6_1 gcpE_2 fadE6 MMAR_0697 lpd lldD1 fadE9 fbiB ilvB1_1 fadE22 ilvB1 lldD1_1 ispG fadE21 ribF fadE18_1 thyX fadE20 aroF dfp ilvB1_3 MMAR_2375 ilvG lldD2 fadE18 pyrD MMAR_3132 ilvB1_2 MMAR_3409 fadE18_2 fadE19 MMAR_4421 pdxH fadE26 fadE27 ilvX fadE29 fadE28 fdxB fadE33 MMAR_5062 MMAR_5065 hmp fadE34 gltB
0.00590531	3	8	13.9082	Mixed, incl. nitrilotriacetate monooxygenase component a/pristinamycin iia synthase subunit a, and protein of unknown function duf3054	Monooxygenases	MMAR_0697 MMAR_0701 MMAR_0703
0.0078216	21	383	2.03357	Organic substance catabolic process	Others	fadE6_1 fadE6 lpd MMAR_1556 fadE22 fadE18_1 dfp fadE18 MMAR_3634 fadE18_2 fadE19 fadE26 fadE27 fadE29 fadE28 fdxB fadE33 MMAR_5062 MMAR_5065 hmp fadE34
0.0118813	3	10	11.1265	Mixed, incl. n,n-dimethylaniline monooxygenase activity, and magnesium-protoporphyrin ix monomethyl ester (oxidative) cyclase activity	Monooxygenases	MMAR_0917 MMAR_3702 MMAR_4641
0.0118813	3	10	11.1265	Amine oxidase	Others	MMAR_1387 aofH aofH_1
0.0123261	2	3	24.7256	Dihydroorotate dehydrogenase activity	Others	pyrD MMAR_3409
0.0123261	2	3	24.7256	CNNM, transmembrane domain	Others	MMAR_2716 MMAR_3676
0.0123261	2	3	24.7256	Dihydroorotate dehydrogenase	Others	pyrD MMAR_3409
0.0123261	2	3	24.7256	Domain of unknown function DUF21	Others	MMAR_2716 MMAR_3676
0.0152281	3	11	10.115	Tyrosine metabolism, and Ascorbate and aldarate metabolism	Others	MMAR_1387 aofH aofH_1
0.0152281	3	11	10.115	Mixed, incl. lactate oxidation, and protein of unknown function duf3500	Others	MMAR_1602 lldD1_1 lldD2
0.0152281	3	11	10.115	Oxidoreductase activity, acting on the ch-nh group of donors	Oxidoreductases	MMAR_3634 MMAR_4421 MMAR_5062
0.0152281	10	131	2.83118	Vitamin binding	Others	MMAR_0368 MMAR_1250 ilvB1_1 ilvB1 ilvB1_3 MMAR_2375 ilvG ilvB1_2 MMAR_3633 ilvX
0.0152281	3	11	10.115	2Fe-2S	Others	MMAR_3499 fdxB hmp
0.0196905	3	12	9.27211	Lactate metabolic process	Others	lldD1 lldD1_1 lldD2
0.0196905	3	12	9.27211	Isoprene biosynthesis	Others	gcpE_2 ispG idi2
0.0198012	21	416	1.87225	Catabolic process	Others	fadE6_1 fadE6 lpd MMAR_1556 fadE22 fadE18_1 dfp fadE18 MMAR_3634 fadE18_2 fadE19 fadE26 fadE27 fadE29 fadE28 fdxB fadE33 MMAR_5062 MMAR_5065 hmp fadE34
0.0228065	2	4	18.5442	Dihydrolipoyl dehydrogenase activity	Others	lpd mtr
0.0228065	2	4	18.5442	Flavoprotein pyridine nucleotide cytochrome reductase	Others	fdhF hmp
0.0228065	2	4	18.5442	Lycopene cyclase protein	Others	MMAR_1025 MMAR_2954
0.0259239	4	26	5.70591	Steroid degradation, and synapse	Others	MMAR_3433 MMAR_5062 MMAR_5065 hmp
0.0273607	5	42	4.41529	4Fe-4S	Others	gcpE_2 nirB nuoF ispG fdhF
0.029494	4	27	5.49458	Mixed, incl. class ii aldolase/adducin n-terminal, and flavin reductase like domain	Others	MMAR_0506 MMAR_1705 MMAR_3633 MMAR_3634
0.0345939	2	5	14.8354	Enoyl-CoA hydratase/isomerase, HIBYL-CoA-H type, and Enoyl-CoA hydratase/isomerase, conserved site	Others	MMAR_2520 MMAR_3132
0.0345939	2	5	14.8354	Fatty acid beta-oxidation using acyl-coa dehydrogenase, and n-terminal of maoc-like dehydratase	Fatty Acid Metabolism	fadE29 fadE28
0.0345939	2	5	14.8354	Amidohydrolase, and Acyl-CoA dehydrogenase, N-terminal domain	Fatty Acid Metabolism	MMAR_4010 MMAR_4011
0.0345939	2	5	14.8354	Mixed, incl. biotin-lipoyl like, and propionyl-coa carboxylase activity	Others	fadE13 fadE12
0.0345939	2	5	14.8354	Carnitine metabolic process, and glucose-methanol-choline oxidoreductase	Oxidoreductases	MMAR_2954 MMAR_4427
0.0345939	2	5	14.8354	Nitronate monooxygenase, and Rieske-like [2Fe-2S] domain, NirD-type	Monooxygenases	nirB MMAR_1927
0.0345939	2	5	14.8354	Flavin monooxygenase-like, and Predicted metal-dependent hydrolase	Monooxygenases	MMAR_0917 MMAR_4641
0.0345939	2	5	14.8354	Cell killing	Others	MMAR_2716 MMAR_3676
0.0345939	2	5	14.8354	Killing of cells of other organism	Others	MMAR_2716 MMAR_3676
0.0345939	2	5	14.8354	Hemolysis in other organism	Others	MMAR_2716 MMAR_3676
0.0345939	2	5	14.8354	Cytolysis in other organism	Others	MMAR_2716 MMAR_3676
0.0345939	2	5	14.8354	Dihydropteroate synthase-like	Others	gcpE_2 ispG
0.0446707	5	48	3.86338	Luciferase-like domain	Others	MMAR_0701 MMAR_0703 MMAR_1055 MMAR_3778 MMAR_4128
0.0446707	5	48	3.86338	Luciferase-like domain superfamily	Others	MMAR_0701 MMAR_0703 MMAR_1055 MMAR_3778 MMAR_4128
0.0446707	5	48	3.86338	Luciferase-like monooxygenase	Monooxygenases	MMAR_0701 MMAR_0703 MMAR_1055 MMAR_3778 MMAR_4128
0.0497569	2	6	12.3628	Flavin amine oxidase, and Naphthalene degradation	Others	aofH aofH_1
0.0497569	2	6	12.3628	Mixed, incl. lactate oxidation, and berberine/berberine-like	Others	lldD1_1 lldD2
0.0497974	4	32	4.63605	Mixed, incl. steroid degradation, and synapse	Others	MMAR_3433 MMAR_5062 MMAR_5065 hmp
0.0568851	3	18	6.18141	Amino acid adenylation domain	Others	MMAR_0368 MMAR_1250 MMAR_3633
0.0620967	66	1949	1.25594	Cell periphery	Others	fadE6_1 gcpE_2 MMAR_0368 MMAR_0403 fadE3_2 fadE6 secE2 fadE7 MMAR_0917 lldD1 MMAR_1025 fadE9 sdhA MMAR_1250 fadE25 fbiB MMAR_1288 MMAR_1387 aofH nuoF MMAR_1556 fadE22 MMAR_1644 fixB lldD1_1 ispG MMAR_1946 fadE18_1 dfp MMAR_2306 ndh1 MMAR_2622 MMAR_2716 lldD2 MMAR_2789 fadE18 fadE17 MMAR_2954 pyrD aofH_1 MMAR_3633 MMAR_3676 MMAR_3702 fadE17_1 fadE18_2 choD_1 MMAR_4030 fadE MMAR_4141 fadE3 MMAR_442…
0.0653088	5	53	3.49891	Mixed, incl. steroid degradation, and snoal-like domain	Others	fadE6_1 MMAR_3433 MMAR_5062 MMAR_5065 hmp
0.0653088	3	19	5.85607	Mixed, incl. flavin-binding monooxygenase-like, and magnesium-protoporphyrin ix monomethyl ester (oxidative) cyclase activity	Monooxygenases	MMAR_0917 MMAR_3702 MMAR_4641
0.0659117	2	7	10.5967	Cytolysis	Others	MMAR_2716 MMAR_3676
0.0659117	2	7	10.5967	Plasma membrane respirasome	Respiration	sdhA nuoF
0.0659117	2	7	10.5967	Flavoprotein pyridine nucleotide cytochrome reductase-like, FAD-binding domain	FAD Binding Protein	fdxB hmp
0.0739592	3	20	5.56327	Transferase complex	Others	ilvB1_1 ilvB1 ilvB1_2
0.0761879	65	1933	1.24715	Cytoplasm	Others	MMAR_0368 fadE3_2 MMAR_0506 fadE7 MMAR_0701 MMAR_0703 thiO lpd MMAR_1025 MMAR_1055 fadE9 MMAR_1175 sdhA lpdA MMAR_1250 fadE25 MMAR_1288 MMAR_1387 aofH ilvB1_1 MMAR_1602 fixB MMAR_1705 ilvB1 mtr ribF MMAR_1927 MMAR_1946 thyX sthA aroF ilvB1_3 ilvG MMAR_2867 MMAR_2926 MMAR_2954 lpd_1 pyrD ilvB1_2 aofH_1 MMAR_3409 MMAR_3499 MMAR_3632 MMAR_3633 MMAR_3634 MMAR_3778 fadE19 MMAR_4030 fadE MMAR_4128 MMAR…
0.0790171	5	56	3.31147	Citrate cycle (TCA cycle), and Valine, leucine and isoleucine biosynthesis	Citric Acid Cycle	lpd sdhA ilvB1 ilvG lpdB
0.0830875	3	21	5.29835	Condensation domain	Others	MMAR_0368 MMAR_1250 MMAR_3633
0.083642	2	8	9.27211	Respiratory chain complex	Respiration	sdhA nuoF
0.083642	2	8	9.27211	Oxidoreductase FAD-binding domain	FAD Binding Protein	fdxB hmp
0.0872912	16	338	1.75567	Monocarboxylic acid metabolic process	Others	gcpE_2 MMAR_0697 lpd lldD1 fadE9 fbiB lldD1_1 ispG fadE21 fadE20 dfp lldD2 MMAR_3132 fadE19 fadE29 fadE28
0.0926733	3	22	5.05751	Pyrimidine nucleoside monophosphate biosynthetic process	Others	thyX pyrD MMAR_3409
0.0937407	5	59	3.14309	Mixed, incl. steroid degradation, and sulfotransferase family	Others	fadE6_1 MMAR_3433 MMAR_5062 MMAR_5065 hmp
0.0937407	5	59	3.14309	Electron transfer activity	Others	sdhA fixB MMAR_3499 fdxB hmp
0.101576	3	23	4.83762	Terpenoid backbone biosynthesis	Others	gcpE_2 ispG idi2
0.101576	2	9	8.24187	De novo pyrimidine nucleobase biosynthetic process	Others	pyrD MMAR_3409
0.101576	3	23	4.83762	Pyrimidine nucleoside monophosphate metabolic process	Others	thyX pyrD MMAR_3409
0.101576	2	9	8.24187	Oxidoreductase activity, acting on the ch-nh group of donors, nad or nadp as acceptor	Oxidoreductases	MMAR_3634 MMAR_5062
0.101576	2	9	8.24187	Oxidoreductase activity, acting on ch or ch2 groups	Oxidoreductases	gcpE_2 ispG
0.111717	3	24	4.63605	Oxidoreductase activity, acting on a sulfur group of donors, nad(p) as acceptor	Oxidoreductases	lpd mtr fdhF
0.111717	3	24	4.63605	Polyketide synthase complex	Others	MMAR_0368 MMAR_1250 MMAR_3633
0.111717	8	132	2.24778	Iron	Others	gcpE_2 nirB nuoF ispG MMAR_3499 fdhF fdxB hmp
0.120112	2	10	7.41769	Uncharacterised protein family UPF0336, and Caprolactam degradation	Others	MMAR_2520 MMAR_3132
0.120112	2	10	7.41769	Mixed, incl. thiolase, active site, and 3-hydroxyacyl-coa dehydrogenase, c-terminal	Fatty Acid Metabolism	fadE2 fadE4
0.120112	2	10	7.41769	Mixed, incl. oxidoreductase activity, acting on single donors with incorporation of molecular oxygen, incorporation of two atoms of oxygen, and biotin-lipoyl like	Oxidoreductases	fadE13 fadE12
0.120112	2	10	7.41769	Pyrimidine biosynthesis	Others	pyrD MMAR_3409
0.135322	5	66	2.80973	Electron transport chain	Others	sdhA fixB MMAR_3499 fdxB hmp
0.141324	2	11	6.74335	Mixed, incl. carnitine metabolic process, and glucose-methanol-choline oxidoreductase	Oxidoreductases	MMAR_2954 MMAR_4427
0.141324	2	11	6.74335	Pyrimidine nucleobase biosynthetic process	Others	pyrD MMAR_3409
0.141324	2	11	6.74335	NADPH binding	Others	mtr idi2
0.141324	2	11	6.74335	2Fe-2S ferredoxin, iron-sulphur binding site	Others	fdxB hmp
0.141723	25	639	1.45103	Carboxylic acid metabolic process	Others	gcpE_2 MMAR_0697 lpd lldD1 fadE9 fbiB ilvB1_1 ilvB1 lldD1_1 ispG fadE21 fadE20 aroF dfp ilvB1_3 ilvG lldD2 MMAR_3132 ilvB1_2 fadE19 MMAR_4421 ilvX fadE29 fadE28 gltB
0.158571	3	28	3.97376	Pyrimidine nucleotide biosynthetic process	Others	thyX pyrD MMAR_3409
0.160156	2	12	6.18141	Enoyl-CoA hydratase/isomerase, and Thiol ester hydratase, Rv0216, predicted	Others	fadE3_2 fadE25
0.160156	2	12	6.18141	Nitrogen metabolism	Others	nirB MMAR_1927
0.160156	2	12	6.18141	Isopentenyl diphosphate biosynthetic process, methylerythritol 4-phosphate pathway	Others	gcpE_2 ispG
0.160156	2	12	6.18141	glyceraldehyde-3-phosphate metabolic process	Others	gcpE_2 ispG
0.160156	2	12	6.18141	De novo ump biosynthetic process	Others	pyrD MMAR_3409
0.160156	4	48	3.0907	FAD binding	FAD Binding Protein	sdhA MMAR_1288 fadE29 fadE28
0.160156	2	12	6.18141	CBS domain	Others	MMAR_2716 MMAR_3676
0.173259	25	654	1.41775	Oxoacid metabolic process	Others	gcpE_2 MMAR_0697 lpd lldD1 fadE9 fbiB ilvB1_1 ilvB1 lldD1_1 ispG fadE21 fadE20 aroF dfp ilvB1_3 ilvG lldD2 MMAR_3132 ilvB1_2 fadE19 MMAR_4421 ilvX fadE29 fadE28 gltB
0.175984	7	121	2.14561	Regulation of biological quality	Others	lpd lpdA mtr sthA lpd_1 lpdB merA
0.180376	2	13	5.70591	Mixed, incl. peptidyl-tyrosine modification, and creatinine amidohydrolase	Others	lldD1 MMAR_1025
0.180376	3	30	3.70884	Antibiotic biosynthetic process	Others	MMAR_0368 MMAR_1250 MMAR_3633
0.180376	2	13	5.70591	Domain in cystathionine beta-synthase and other proteins.	Others	MMAR_2716 MMAR_3676
0.18996	25	662	1.40062	Organic acid metabolic process	Others	gcpE_2 MMAR_0697 lpd lldD1 fadE9 fbiB ilvB1_1 ilvB1 lldD1_1 ispG fadE21 fadE20 aroF dfp ilvB1_3 ilvG lldD2 MMAR_3132 ilvB1_2 fadE19 MMAR_4421 ilvX fadE29 fadE28 gltB
0.191521	3	31	3.5892	Pyrimidine nucleotide metabolic process	Others	thyX pyrD MMAR_3409
