# Supplementary material for: Flavin and deazaflavin biosynthesis in mycobacteria: relevance to physiology, implications for drug discovery, MR-1 antigenicity, and vaccine development
Source: Front Immunol. 2026 Jan 16;16:1656167. doi: 10.3389/fimmu.2025.1656167 (PMC12855090; doi:10.3389/fimmu.2025.1656167)
Supplement: Supplementary file 5 [file Table5.xlsx]

## Sheet: enrichment_all (7)
Enrichment FDR	nGenes	Pathway Genes	Fold Enrichment	Pathway	Annotation	Genes
1.50959e-15	6	13	419.385	F420H(2)-dependent quinone reductase	F420 Binding Protein	MMAR_2066 MMAR_2159 MMAR_2296 MMAR_2373 MMAR_4415 MMAR_5035
1.36343e-12	6	37	147.351	FMN-binding split barrel	Others	MMAR_2066 MMAR_2159 MMAR_2296 MMAR_2373 MMAR_4415 MMAR_5035
3.70609e-11	5	20	227.167	Coenzyme f420 binding	F420 Binding Protein	MMAR_2066 MMAR_2159 MMAR_2296 MMAR_2373 MMAR_5035
5.16146e-10	5	35	129.81	Carboxylic acid binding	Others	MMAR_2066 MMAR_2159 MMAR_2296 MMAR_2373 MMAR_5035
5.16146e-10	5	35	129.81	Organic acid binding	Others	MMAR_2066 MMAR_2159 MMAR_2296 MMAR_2373 MMAR_5035
3.28398e-08	4	23	158.029	Mixed, incl. f420h(2)-dependent quinone reductase, and ribitol phosphate metabolic process	F420 Binding Protein	MMAR_2066 MMAR_2373 MMAR_4415 MMAR_5035
1.16383e-07	4	32	113.583	Mixed, incl. luciferase-like domain, and f420h(2)-dependent quinone reductase	F420 Binding Protein	MMAR_2066 MMAR_2373 MMAR_4415 MMAR_5035
1.87134e-07	5	121	37.5482	Mixed, incl. luciferase-like domain, and fmn-binding split barrel	F420 Binding Protein	MMAR_2066 MMAR_2296 MMAR_2373 MMAR_4415 MMAR_5035
1.04347e-06	4	60	60.5778	Mixed, incl. coenzyme f420 binding, and luciferase-like domain	F420 Binding Protein	MMAR_2066 MMAR_2373 MMAR_4415 MMAR_5035
2.46596e-06	3	17	160.353	Ribitol phosphate metabolic process, and luciferase-like domain	F420 Binding Protein	MMAR_2373 MMAR_4415 MMAR_5035
0.000221105	2	11	165.212	Mixed, incl. ribitol phosphate metabolic process, and f420-dependent glucose-6-phosphate dehydrogenase	Pentose Phosphate Pathway	MMAR_4415 MMAR_5035
0.000621131	5	684	6.6423	Carbohydrate derivative binding	Others	MMAR_2066 MMAR_2159 MMAR_2296 MMAR_2373 MMAR_5035
0.00230941	5	906	5.01472	Oxidoreductase activity	Oxidoreductases	MMAR_2066 MMAR_2159 MMAR_2296 MMAR_2373 MMAR_5035
0.00315764	5	988	4.59852	Anion binding	Others	MMAR_2066 MMAR_2159 MMAR_2296 MMAR_2373 MMAR_5035
0.00315764	6	1736	3.14055	Organic cyclic compound binding	Others	MMAR_2066 MMAR_2159 MMAR_2296 MMAR_2373 MMAR_4415 MMAR_5035
0.00315764	6	1736	3.14055	Heterocyclic compound binding	Others	MMAR_2066 MMAR_2159 MMAR_2296 MMAR_2373 MMAR_4415 MMAR_5035
0.00332094	5	1018	4.463	Oxidation-reduction process	Redox Homeostatsis	MMAR_2066 MMAR_2159 MMAR_2296 MMAR_2373 MMAR_5035
0.0041674	5	1077	4.21851	Small molecule binding	Others	MMAR_2066 MMAR_2159 MMAR_2296 MMAR_2373 MMAR_5035
0.0146466	1	5	181.733	Mixed, incl. gad domain, and putative neutral zinc metallopeptidase	Others	MMAR_2159
0.0168652	1	6	151.444	Ribitol phosphate metabolic process, and f420-dependent glucose-6-phosphate dehydrogenase	Others	MMAR_5035
0.0235866	6	2514	2.16866	Binding	Others	MMAR_2066 MMAR_2159 MMAR_2296 MMAR_2373 MMAR_4415 MMAR_5035
0.0291042	5	1678	2.70759	Ion binding	Others	MMAR_2066 MMAR_2159 MMAR_2296 MMAR_2373 MMAR_5035
0.0399714	1	16	56.7917	Mixed, incl. amidase, and glutaminyl-trna synthase (glutamine-hydrolyzing) activity	Others	MMAR_2159
0.0457663	1	19	47.8246	Mixed, incl. tetracyclin repressor-like, c-terminal domain 16, and tetr transcriptional regulator rv1219c-like, c-terminal domain	Others	MMAR_2296
0.0557551	1	24	37.8611	Mixed, incl. tetracyclin repressor-like, c-terminal domain 16, and aaa domain, putative abieii toxin, type iv ta system	Others	MMAR_2296
0.151164	4	1655	2.19617	Plasma membrane	Others	MMAR_2066 MMAR_2159 MMAR_2373 MMAR_5035
0.160634	2	446	4.07474	Cell wall	Others	MMAR_2373 MMAR_5035
0.162016	2	456	3.98538	External encapsulating structure	Others	MMAR_2373 MMAR_5035
0.191235	4	1826	1.99051	Membrane	Others	MMAR_2066 MMAR_2159 MMAR_2373 MMAR_5035
