# Supplementary material for: Flavin and deazaflavin biosynthesis in mycobacteria: relevance to physiology, implications for drug discovery, MR-1 antigenicity, and vaccine development
Source: Front Immunol. 2026 Jan 16;16:1656167. doi: 10.3389/fimmu.2025.1656167 (PMC12855090; doi:10.3389/fimmu.2025.1656167)
Supplement: Supplementary file 6 [file Table6.xlsx]

## Sheet: enrichment_all (2)
Enrichment FDR	nGenes	Pathway Genes	Fold Enrichment	Pathway	Annotation	Genes
2.2202e-146	121	195	20.4555	Flavin adenine dinucleotide binding	FAD Binding Protein	AFP36522.1 MSMEI_0098 MSMEI_0104 MSMEI_0193 MSMEI_0274 MSMEI_0316 MSMEI_0331 nirB MSMEI_0511 MSMEI_0516 MSMEI_0563 fadE6 MSMEI_0650 MSMEI_0697 MSMEI_0882 AFP37480.1 MSMEI_1392 fadE9 MSMEI_1567 sdhA lpdA MSMEI_1778 MSMEI_1864 MSMEI_1865 fadE3 MSMEI_1992 MSMEI_2025 MSMEI_2032 fadE24 mbtN MSMEI_2137 MSMEI_2138 MSMEI_2153 MSMEI_2156 MSMEI_2179 MSMEI_2180 MSMEI_2251 etfA ilvB MSMEI_2405 gorA MSMEI_258…
8.16858e-134	100	129	25.5547	Flavoprotein	FMN Binding Protein	MSMEI_0098 MSMEI_0104 MSMEI_0274 MSMEI_0331 MSMEI_0511 MSMEI_0516 MSMEI_0563 MSMEI_0650 MSMEI_0697 MSMEI_0882 fni MSMEI_1130 lldD1 MSMEI_1392 fadE9 sdhA lpdA MSMEI_1778 MSMEI_1864 fadE3 MSMEI_1999 nuoF MSMEI_2025 fadE24 mbtN MSMEI_2123 MSMEI_2124 MSMEI_2137 MSMEI_2138 MSMEI_2153 MSMEI_2156 MSMEI_2405 MSMEI_2453 gorA ribF thyX sthA MSMEI_2767 ssuD MSMEI_2769 MSMEI_2805 MSMEI_2848 MSMEI_2917 aroC c…
3.3132e-127	82	84	32.1806	Acyl-CoA dehydrogenase/oxidase, N-terminal domain superfamily	Fatty Acid Metabolism	MSMEI_0098 MSMEI_0104 MSMEI_0193 MSMEI_0316 MSMEI_0331 MSMEI_0516 MSMEI_0563 fadE6 MSMEI_0650 MSMEI_0697 fadE9 MSMEI_1778 MSMEI_1864 MSMEI_1865 fadE3 MSMEI_2025 MSMEI_2032 fadE24 mbtN MSMEI_2137 MSMEI_2138 MSMEI_2153 MSMEI_2156 MSMEI_2179 MSMEI_2180 MSMEI_2405 MSMEI_2587 MSMEI_2804 MSMEI_2805 MSMEI_2818 MSMEI_2917 MSMEI_2918 MSMEI_3175 MSMEI_3312 MSMEI_3313 MSMEI_3581 fadE21 MSMEI_3822 MSMEI_3889…
4.48294e-121	82	89	30.3727	Acyl-CoA dehydrogenase/oxidase, N-terminal and middle domain superfamily	Fatty Acid Metabolism	MSMEI_0098 MSMEI_0104 MSMEI_0193 MSMEI_0316 MSMEI_0331 MSMEI_0516 MSMEI_0563 fadE6 MSMEI_0650 MSMEI_0697 fadE9 MSMEI_1778 MSMEI_1864 MSMEI_1865 fadE3 MSMEI_2025 MSMEI_2032 fadE24 mbtN MSMEI_2137 MSMEI_2138 MSMEI_2153 MSMEI_2156 MSMEI_2179 MSMEI_2180 MSMEI_2405 MSMEI_2587 MSMEI_2804 MSMEI_2805 MSMEI_2818 MSMEI_2917 MSMEI_2918 MSMEI_3175 MSMEI_3312 MSMEI_3313 MSMEI_3581 fadE21 MSMEI_3822 MSMEI_3889…
4.33137e-116	79	86	30.2823	Acyl-CoA dehydrogenase/oxidase C-terminal	Fatty Acid Metabolism	MSMEI_0098 MSMEI_0104 MSMEI_0193 MSMEI_0316 MSMEI_0331 MSMEI_0516 MSMEI_0563 fadE6 MSMEI_0650 MSMEI_0697 fadE9 MSMEI_1778 MSMEI_1864 MSMEI_1865 fadE3 MSMEI_2025 MSMEI_2032 fadE24 mbtN MSMEI_2137 MSMEI_2138 MSMEI_2153 MSMEI_2156 MSMEI_2179 MSMEI_2405 MSMEI_2587 MSMEI_2804 MSMEI_2805 MSMEI_2818 MSMEI_2917 MSMEI_2918 MSMEI_3175 MSMEI_3312 MSMEI_3313 MSMEI_3581 fadE21 MSMEI_3889 MSMEI_3977 MSMEI_3985…
2.1616e-115	74	75	32.526	Acyl-CoA dehydrogenase, N-terminal domain	Fatty Acid Metabolism	MSMEI_0098 MSMEI_0104 MSMEI_0193 MSMEI_0316 MSMEI_0331 MSMEI_0516 MSMEI_0563 fadE6 MSMEI_0650 MSMEI_0697 fadE9 MSMEI_1778 MSMEI_1864 MSMEI_1865 fadE3 MSMEI_2025 MSMEI_2032 fadE24 mbtN MSMEI_2137 MSMEI_2138 MSMEI_2153 MSMEI_2156 MSMEI_2179 MSMEI_2180 MSMEI_2405 MSMEI_2587 MSMEI_2805 MSMEI_2917 MSMEI_2918 MSMEI_3312 MSMEI_3581 fadE21 MSMEI_3889 MSMEI_3977 MSMEI_3998 MSMEI_4003 MSMEI_4014 MSMEI_4019…
3.30218e-115	79	87	29.9342	Acyl-CoA dehydrogenase-like, C-terminal	Fatty Acid Metabolism	MSMEI_0098 MSMEI_0104 MSMEI_0193 MSMEI_0316 MSMEI_0331 MSMEI_0516 MSMEI_0563 fadE6 MSMEI_0650 MSMEI_0697 fadE9 MSMEI_1778 MSMEI_1864 MSMEI_1865 fadE3 MSMEI_2025 MSMEI_2032 fadE24 mbtN MSMEI_2137 MSMEI_2138 MSMEI_2153 MSMEI_2156 MSMEI_2179 MSMEI_2180 MSMEI_2405 MSMEI_2587 MSMEI_2804 MSMEI_2818 MSMEI_2917 MSMEI_2918 MSMEI_3175 MSMEI_3312 MSMEI_3313 MSMEI_3581 fadE21 MSMEI_3889 MSMEI_3977 MSMEI_3985…
2.05495e-112	185	1281	4.76083	Oxidoreductase activity	Oxidoreductases	AFP36522.1 MSMEI_0098 MSMEI_0104 MSMEI_0190 MSMEI_0193 MSMEI_0274 Ferredoxin MSMEI_0316 MSMEI_0322 MSMEI_0331 MSMEI_0405 nirB MSMEI_0511 MSMEI_0516 MSMEI_0554 MSMEI_0563 fadE6 MSMEI_0650 MSMEI_0697 thiO MSMEI_0882 AFP37480.1 AFP37485.1 AFP37486.1 fni MSMEI_1130 lldD1 MSMEI_1392 fadE9 MSMEI_1606 sdhA MSMEI_1641 lpdA MSMEI_1778 cofE MSMEI_1864 MSMEI_1865 fadE3 AFP38445.1 AFP38446.1 aofH MSMEI_1992 …
1.26848e-109	75	82	30.1514	Acyl-CoA dehydrogenase, C-terminal domain	Fatty Acid Metabolism	MSMEI_0098 MSMEI_0104 MSMEI_0193 MSMEI_0316 MSMEI_0331 MSMEI_0516 MSMEI_0563 fadE6 MSMEI_0650 MSMEI_0697 fadE9 MSMEI_1778 MSMEI_1864 MSMEI_1865 fadE3 MSMEI_2025 fadE24 mbtN MSMEI_2137 MSMEI_2138 MSMEI_2153 MSMEI_2156 MSMEI_2179 MSMEI_2405 MSMEI_2587 MSMEI_2804 MSMEI_2805 MSMEI_2818 MSMEI_2917 MSMEI_2918 MSMEI_3312 MSMEI_3313 MSMEI_3581 fadE21 MSMEI_3889 MSMEI_3977 MSMEI_3985 MSMEI_3995 MSMEI_3998…
2.78234e-107	70	72	32.0498	Acyl-CoA dehydrogenase/oxidase, N-terminal	Fatty Acid Metabolism	MSMEI_0098 MSMEI_0104 MSMEI_0316 MSMEI_0331 MSMEI_0516 MSMEI_0563 fadE6 MSMEI_0650 MSMEI_0697 fadE9 MSMEI_1778 MSMEI_1864 MSMEI_1865 fadE3 MSMEI_2025 MSMEI_2032 fadE24 mbtN MSMEI_2137 MSMEI_2138 MSMEI_2153 MSMEI_2156 MSMEI_2179 MSMEI_2180 MSMEI_2405 MSMEI_2587 MSMEI_2805 MSMEI_2917 MSMEI_2918 MSMEI_3312 MSMEI_3581 fadE21 MSMEI_3889 MSMEI_3977 MSMEI_3998 MSMEI_4003 MSMEI_4014 MSMEI_4019 MSMEI_4068…
4.46669e-105	90	145	20.4614	Oxidoreductase activity, acting on the ch-ch group of donors	Oxidoreductases	MSMEI_0098 MSMEI_0104 MSMEI_0193 MSMEI_0316 MSMEI_0331 MSMEI_0516 MSMEI_0563 fadE6 MSMEI_0650 MSMEI_0697 fadE9 sdhA MSMEI_1778 cofE MSMEI_1864 MSMEI_1865 fadE3 MSMEI_2025 MSMEI_2032 fadE24 mbtN MSMEI_2137 MSMEI_2138 MSMEI_2153 MSMEI_2156 MSMEI_2179 MSMEI_2180 MSMEI_2405 MSMEI_2587 MSMEI_2804 MSMEI_2805 MSMEI_2818 MSMEI_2917 MSMEI_2918 MSMEI_3175 MSMEI_3312 MSMEI_3313 MSMEI_3581 fadE21 MSMEI_3822 …
1.53941e-103	185	1426	4.27673	Oxidation-reduction process	Others	AFP36522.1 MSMEI_0098 MSMEI_0104 MSMEI_0190 MSMEI_0193 MSMEI_0274 Ferredoxin MSMEI_0316 MSMEI_0322 MSMEI_0331 MSMEI_0405 nirB MSMEI_0511 MSMEI_0516 MSMEI_0554 MSMEI_0563 fadE6 MSMEI_0650 MSMEI_0697 thiO MSMEI_0882 AFP37480.1 AFP37485.1 AFP37486.1 fni MSMEI_1130 lldD1 MSMEI_1392 fadE9 MSMEI_1606 sdhA MSMEI_1641 lpdA MSMEI_1778 cofE MSMEI_1864 MSMEI_1865 fadE3 AFP38445.1 AFP38446.1 aofH MSMEI_1992 …
5.76403e-91	69	87	26.1451	FAD	FAD Binding Protein	MSMEI_0098 MSMEI_0104 MSMEI_0274 MSMEI_0331 MSMEI_0511 MSMEI_0516 MSMEI_0563 MSMEI_0650 MSMEI_0697 MSMEI_0882 MSMEI_1392 fadE9 sdhA lpdA MSMEI_1778 MSMEI_1864 fadE3 MSMEI_2025 fadE24 mbtN MSMEI_2137 MSMEI_2138 MSMEI_2153 MSMEI_2156 MSMEI_2405 gorA ribF thyX sthA MSMEI_2805 MSMEI_2917 aroC MSMEI_3295 MSMEI_3312 MSMEI_3354 MSMEI_3364 fadE21 MSMEI_3889 MSMEI_3927 MSMEI_3977 MSMEI_4019 MSMEI_4068 MSM…
1.60959e-85	59	64	30.3901	Acyl-CoA dehydrogenase, middle domain	Fatty Acid Metabolism	MSMEI_0098 MSMEI_0104 MSMEI_0331 MSMEI_0516 MSMEI_0563 fadE6 MSMEI_0650 MSMEI_0697 fadE9 MSMEI_1778 MSMEI_1864 fadE3 MSMEI_2025 fadE24 mbtN MSMEI_2137 MSMEI_2138 MSMEI_2153 MSMEI_2156 MSMEI_2180 MSMEI_2405 MSMEI_2587 MSMEI_2805 MSMEI_2917 MSMEI_3175 MSMEI_3312 MSMEI_3581 fadE21 MSMEI_3889 MSMEI_3977 MSMEI_3985 MSMEI_3995 MSMEI_4019 MSMEI_4068 MSMEI_4287 MSMEI_4434 MSMEI_4479 MSMEI_4598 MSMEI_4681…
6.33176e-84	58	63	30.3492	Acyl-CoA oxidase/dehydrogenase, central domain	Fatty Acid Metabolism	MSMEI_0098 MSMEI_0104 MSMEI_0331 MSMEI_0516 MSMEI_0563 fadE6 MSMEI_0650 MSMEI_0697 fadE9 MSMEI_1778 MSMEI_1864 fadE3 MSMEI_2025 fadE24 mbtN MSMEI_2137 MSMEI_2138 MSMEI_2153 MSMEI_2156 MSMEI_2180 MSMEI_2405 MSMEI_2587 MSMEI_2805 MSMEI_2917 MSMEI_3175 MSMEI_3312 MSMEI_3581 fadE21 MSMEI_3889 MSMEI_3977 MSMEI_3985 MSMEI_3995 MSMEI_4019 MSMEI_4068 MSMEI_4287 MSMEI_4434 MSMEI_4479 MSMEI_4598 MSMEI_4681…
6.69732e-68	152	1264	3.96421	Anion binding	Others	AFP36522.1 MSMEI_0098 MSMEI_0104 MSMEI_0193 MSMEI_0274 MSMEI_0316 MSMEI_0322 MSMEI_0331 MSMEI_0405 nirB MSMEI_0511 MSMEI_0516 MSMEI_0563 fadE6 MSMEI_0650 MSMEI_0697 MSMEI_0882 AFP37480.1 fni lldD1 MSMEI_1392 MSMEI_1452 fadE9 MSMEI_1567 MSMEI_1606 sdhA lpdA MSMEI_1778 cofE MSMEI_1864 MSMEI_1865 fadE3 MSMEI_1992 nuoF MSMEI_2025 MSMEI_2032 fadE24 mbtN MSMEI_2137 MSMEI_2138 MSMEI_2153 MSMEI_2156 MSME…
9.20611e-64	146	1213	3.96782	Nucleotide binding	Others	AFP36522.1 MSMEI_0098 MSMEI_0104 MSMEI_0193 MSMEI_0274 MSMEI_0316 MSMEI_0322 MSMEI_0331 MSMEI_0405 nirB MSMEI_0511 MSMEI_0516 MSMEI_0563 fadE6 MSMEI_0650 MSMEI_0697 MSMEI_0882 AFP37480.1 fni lldD1 MSMEI_1392 fadE9 MSMEI_1567 MSMEI_1606 sdhA lpdA MSMEI_1778 cofE MSMEI_1864 MSMEI_1865 fadE3 MSMEI_1992 nuoF MSMEI_2025 MSMEI_2032 fadE24 mbtN MSMEI_2137 MSMEI_2138 MSMEI_2153 MSMEI_2156 MSMEI_2179 MSME…
9.20611e-64	146	1213	3.96782	Nucleoside phosphate binding	Others	AFP36522.1 MSMEI_0098 MSMEI_0104 MSMEI_0193 MSMEI_0274 MSMEI_0316 MSMEI_0322 MSMEI_0331 MSMEI_0405 nirB MSMEI_0511 MSMEI_0516 MSMEI_0563 fadE6 MSMEI_0650 MSMEI_0697 MSMEI_0882 AFP37480.1 fni lldD1 MSMEI_1392 fadE9 MSMEI_1567 MSMEI_1606 sdhA lpdA MSMEI_1778 cofE MSMEI_1864 MSMEI_1865 fadE3 MSMEI_1992 nuoF MSMEI_2025 MSMEI_2032 fadE24 mbtN MSMEI_2137 MSMEI_2138 MSMEI_2153 MSMEI_2156 MSMEI_2179 MSME…
6.88574e-63	153	1391	3.62597	Small molecule binding	Others	AFP36522.1 MSMEI_0098 MSMEI_0104 MSMEI_0193 MSMEI_0274 MSMEI_0316 MSMEI_0322 MSMEI_0331 MSMEI_0405 nirB MSMEI_0511 MSMEI_0516 MSMEI_0563 fadE6 MSMEI_0650 MSMEI_0697 MSMEI_0882 AFP37480.1 fni lldD1 MSMEI_1392 MSMEI_1452 fadE9 MSMEI_1567 MSMEI_1606 sdhA lpdA MSMEI_1778 cofE MSMEI_1864 MSMEI_1865 fadE3 MSMEI_1992 nuoF MSMEI_2025 MSMEI_2032 fadE24 mbtN MSMEI_2137 MSMEI_2138 MSMEI_2153 MSMEI_2156 MSME…
1.60553e-56	103	569	5.9674	Oxidoreductase	Oxidoreductases	MSMEI_0098 MSMEI_0104 MSMEI_0190 MSMEI_0274 MSMEI_0331 nirB MSMEI_0511 MSMEI_0516 MSMEI_0563 MSMEI_0650 MSMEI_0697 thiO MSMEI_0882 MSMEI_1130 fadE9 sdhA MSMEI_1641 MSMEI_1778 cofE MSMEI_1864 fadE3 aofH MSMEI_1992 nuoF MSMEI_2025 fadE24 mbtN MSMEI_2123 MSMEI_2137 MSMEI_2138 MSMEI_2150 MSMEI_2153 MSMEI_2156 MSMEI_2251 MSMEI_2405 MSMEI_2453 ispG gorA sthA MSMEI_2767 ssuD MSMEI_2769 MSMEI_2805 MSMEI_…
9.25994e-49	33	34	31.9959	FMN	FMN Binding Protein	fni MSMEI_1130 lldD1 MSMEI_1999 nuoF MSMEI_2123 MSMEI_2124 MSMEI_2453 ribF MSMEI_2767 ssuD MSMEI_2769 MSMEI_2848 aroC coaBC azoR MSMEI_3870 MSMEI_3983 MSMEI_3984 MSMEI_3986 MSMEI_3992 Monooxygenase pyrD MSMEI_4286 MSMEI_4438 MSMEI_4439 MSMEI_4478 pdxH dus MSMEI_5653 nfnB MSMEI_6462 MSMEI_6551
5.30068e-43	162	2184	2.44524	Ion binding	Others	AFP36522.1 MSMEI_0098 MSMEI_0104 MSMEI_0193 MSMEI_0274 Ferredoxin MSMEI_0316 MSMEI_0322 MSMEI_0331 MSMEI_0405 nirB MSMEI_0511 MSMEI_0516 MSMEI_0563 fadE6 MSMEI_0650 MSMEI_0697 MSMEI_0882 AFP37480.1 fni lldD1 MSMEI_1392 MSMEI_1452 fadE9 MSMEI_1567 MSMEI_1606 sdhA lpdA MSMEI_1778 cofE MSMEI_1864 MSMEI_1865 fadE3 AFP38445.1 AFP38446.1 MSMEI_1992 nuoF MSMEI_2025 MSMEI_2032 fadE24 mbtN MSMEI_2137 MSME…
7.91207e-40	200	3992	1.65158	Catalytic activity	Others	AFP36522.1 MSMEI_0098 MSMEI_0104 MSMEI_0190 MSMEI_0193 MSMEI_0274 Ferredoxin MSMEI_0316 MSMEI_0322 MSMEI_0331 MSMEI_0405 nirB MSMEI_0511 MSMEI_0516 MSMEI_0554 MSMEI_0563 fadE6 MSMEI_0650 MSMEI_0697 thiO MSMEI_0882 AFP37480.1 AFP37485.1 AFP37486.1 fni MSMEI_1130 lldD1 MSMEI_1392 MSMEI_1452 fadE9 MSMEI_1567 MSMEI_1606 sdhA MSMEI_1641 lpdA MSMEI_1778 cofE MSMEI_1864 MSMEI_1865 fadE3 AFP38445.1 AFP38…
1.03476e-39	201	4075	1.62603	Metabolic process	Others	AFP36522.1 MSMEI_0098 MSMEI_0104 MSMEI_0190 MSMEI_0193 MSMEI_0274 Ferredoxin MSMEI_0316 MSMEI_0322 MSMEI_0331 MSMEI_0405 nirB MSMEI_0511 MSMEI_0516 MSMEI_0554 MSMEI_0563 fadE6 MSMEI_0650 MSMEI_0697 thiO MSMEI_0882 AFP37480.1 AFP37485.1 AFP37486.1 fni MSMEI_1130 lldD1 MSMEI_1392 MSMEI_1452 fadE9 MSMEI_1567 MSMEI_1606 sdhA MSMEI_1641 lpdA MSMEI_1778 cofE MSMEI_1864 MSMEI_1865 fadE3 AFP38445.1 AFP38…
5.41294e-34	51	190	8.84864	Fatty acid metabolic process, and acyl-coa dehydrogenase, c-terminal domain	Fatty Acid Metabolism	MSMEI_0098 MSMEI_0104 MSMEI_0316 MSMEI_0331 MSMEI_0516 fadE6 MSMEI_0650 AFP37485.1 AFP37486.1 MSMEI_1778 MSMEI_2025 fadE24 MSMEI_2137 MSMEI_2138 MSMEI_2153 MSMEI_2156 MSMEI_2179 MSMEI_2180 AFP38726.1 AFP38727.1 etfA MSMEI_2405 MSMEI_2917 MSMEI_2918 MSMEI_3581 fadE21 MSMEI_3977 MSMEI_4014 MSMEI_4019 MSMEI_4479 MSMEI_4480 MSMEI_4598 MSMEI_4681 MSMEI_4682 MSMEI_4708 MSMEI_4712 MSMEI_4720 MSMEI_4721 …
3.74988e-33	51	197	8.53422	Mixed, incl. fatty acid metabolic process, and acyl-coa dehydrogenase, c-terminal domain	Fatty Acid Metabolism	MSMEI_0098 MSMEI_0104 MSMEI_0316 MSMEI_0331 MSMEI_0516 fadE6 MSMEI_0650 AFP37485.1 AFP37486.1 MSMEI_1778 MSMEI_2025 fadE24 MSMEI_2137 MSMEI_2138 MSMEI_2153 MSMEI_2156 MSMEI_2179 MSMEI_2180 AFP38726.1 AFP38727.1 etfA MSMEI_2405 MSMEI_2917 MSMEI_2918 MSMEI_3581 fadE21 MSMEI_3977 MSMEI_4014 MSMEI_4019 MSMEI_4479 MSMEI_4480 MSMEI_4598 MSMEI_4681 MSMEI_4682 MSMEI_4708 MSMEI_4712 MSMEI_4720 MSMEI_4721 …
1.13118e-31	22	23	31.5322	Acyl-CoA dehydrogenase, conserved site	Fatty Acid Metabolism	MSMEI_0104 MSMEI_0516 MSMEI_0650 fadE9 MSMEI_1778 fadE3 fadE24 MSMEI_2153 MSMEI_2805 MSMEI_3312 fadE21 MSMEI_3889 MSMEI_3977 MSMEI_4014 MSMEI_4019 MSMEI_4068 MSMEI_4598 MSMEI_4681 MSMEI_4708 MSMEI_4712 MSMEI_5062 fadE13
1.16252e-31	156	2418	2.12681	Organic cyclic compound binding	Others	AFP36522.1 MSMEI_0098 MSMEI_0104 MSMEI_0193 MSMEI_0274 MSMEI_0316 MSMEI_0322 MSMEI_0331 MSMEI_0405 nirB MSMEI_0511 MSMEI_0516 MSMEI_0563 fadE6 MSMEI_0650 MSMEI_0697 MSMEI_0882 AFP37480.1 fni lldD1 MSMEI_1392 MSMEI_1452 fadE9 MSMEI_1567 MSMEI_1606 sdhA lpdA MSMEI_1778 cofE MSMEI_1864 MSMEI_1865 fadE3 AFP38445.1 AFP38446.1 MSMEI_1992 nuoF MSMEI_2025 MSMEI_2032 fadE24 mbtN MSMEI_2137 MSMEI_2138 MSME…
1.16252e-31	156	2418	2.12681	Heterocyclic compound binding	Others	AFP36522.1 MSMEI_0098 MSMEI_0104 MSMEI_0193 MSMEI_0274 MSMEI_0316 MSMEI_0322 MSMEI_0331 MSMEI_0405 nirB MSMEI_0511 MSMEI_0516 MSMEI_0563 fadE6 MSMEI_0650 MSMEI_0697 MSMEI_0882 AFP37480.1 fni lldD1 MSMEI_1392 MSMEI_1452 fadE9 MSMEI_1567 MSMEI_1606 sdhA lpdA MSMEI_1778 cofE MSMEI_1864 MSMEI_1865 fadE3 AFP38445.1 AFP38446.1 MSMEI_1992 nuoF MSMEI_2025 MSMEI_2032 fadE24 mbtN MSMEI_2137 MSMEI_2138 MSME…
1.67163e-31	21	21	32.9655	acyl-CoA dehydrogenase activity	Fatty Acid Metabolism	MSMEI_0104 MSMEI_0331 MSMEI_0650 MSMEI_0697 fadE9 MSMEI_1778 fadE3 MSMEI_2153 MSMEI_2156 MSMEI_2405 fadE21 MSMEI_3889 MSMEI_3977 MSMEI_4019 MSMEI_4598 MSMEI_4708 MSMEI_4712 MSMEI_5062 MSMEI_5128 MSMEI_5342 MSMEI_6506
2.35088e-31	47	174	8.90448	Mixed, incl. fatty acid beta-oxidation, and acyl-coa dehydrogenase/oxidase, n-terminal and middle domain superfamily	Fatty Acid Metabolism	MSMEI_0098 MSMEI_0104 MSMEI_0316 MSMEI_0331 MSMEI_0516 fadE6 MSMEI_0650 AFP37485.1 AFP37486.1 MSMEI_1778 MSMEI_2025 fadE24 MSMEI_2137 MSMEI_2138 MSMEI_2153 MSMEI_2156 MSMEI_2179 MSMEI_2180 AFP38726.1 AFP38727.1 etfA MSMEI_2405 MSMEI_2917 MSMEI_2918 MSMEI_3581 fadE21 MSMEI_3977 MSMEI_4014 MSMEI_4019 MSMEI_4479 MSMEI_4480 MSMEI_4598 MSMEI_4681 MSMEI_4682 MSMEI_4749 MSMEI_4873 AFP41439.1 MSMEI_4996 …
2.01526e-28	19	19	32.9655	Nitrilotriacetate monooxygenase component A/pristinamycin IIA synthase subunit A	Monooxygenases	MSMEI_1130 MSMEI_1999 MSMEI_2123 MSMEI_2124 MSMEI_2767 ssuD MSMEI_2769 MSMEI_3983 MSMEI_3984 MSMEI_3986 MSMEI_3992 Monooxygenase MSMEI_4286 MSMEI_4438 MSMEI_4439 MSMEI_4478 MSMEI_5653 MSMEI_6462 MSMEI_6551
2.40315e-24	45	220	6.74295	Oxidoreductase activity, acting on paired donors, with incorporation or reduction of molecular oxygen	Oxidoreductases	MSMEI_0190 MSMEI_0193 Ferredoxin MSMEI_0554 AFP37480.1 AFP37485.1 AFP37486.1 MSMEI_1130 MSMEI_1641 AFP38445.1 AFP38446.1 MSMEI_1992 MSMEI_1999 MSMEI_2123 MSMEI_2124 MSMEI_2150 MSMEI_2251 AFP38726.1 AFP38727.1 MSMEI_2767 ssuD MSMEI_2769 MSMEI_2818 MSMEI_2819 MSMEI_2936 MSMEI_3983 MSMEI_3984 MSMEI_3986 MSMEI_3987 MSMEI_3992 Monooxygenase MSMEI_4286 MSMEI_4438 MSMEI_4439 MSMEI_4478 mhpA MSMEI_4894 A…
2.89258e-23	23	42	18.0525	FMN binding	FMN Binding Protein	MSMEI_0322 MSMEI_0405 fni lldD1 MSMEI_1606 nuoF MSMEI_2277 MSMEI_2453 MSMEI_2814 MSMEI_2893 MSMEI_2895 coaBC MSMEI_3056 MSMEI_3256 azoR MSMEI_3870 AFP40565.1 MSMEI_4848 MSMEI_4996 pdxH MSMEI_5874 MSMEI_6314 nfnB
3.36491e-23	34	119	9.41872	FAD/NAD(P)-binding domain superfamily	FAD Binding Protein	MSMEI_0190 MSMEI_0274 nirB MSMEI_0511 MSMEI_0554 thiO MSMEI_0882 MSMEI_1392 sdhA MSMEI_1641 lpdA aofH MSMEI_1992 MSMEI_2150 MSMEI_2251 gorA sthA MSMEI_2936 MSMEI_3295 MSMEI_3352 MSMEI_3354 MSMEI_3364 MSMEI_3927 MSMEI_4313 mhpA MSMEI_4894 MSMEI_4996 MSMEI_5163 MSMEI_5380 MSMEI_5784 MSMEI_5807 ethA MSMEI_6405 Halogenase
5.90907e-23	35	130	8.87533	Mixed, incl. fatty acid degradation, and acyl-coa dehydrogenase, n-terminal domain	Fatty Acid Metabolism	MSMEI_0098 MSMEI_0104 MSMEI_0316 MSMEI_0516 fadE6 MSMEI_0650 MSMEI_1778 MSMEI_2025 fadE24 MSMEI_2137 MSMEI_2138 MSMEI_2153 MSMEI_2156 MSMEI_2179 MSMEI_2180 etfA MSMEI_2405 MSMEI_2917 MSMEI_2918 fadE21 MSMEI_3977 MSMEI_4014 MSMEI_4019 MSMEI_4598 MSMEI_4681 MSMEI_4682 MSMEI_4749 AFP41439.1 MSMEI_4996 MSMEI_5062 MSMEI_5128 fadE13 MSMEI_6406 MSMEI_6407 MSMEI_6506
3.8249e-22	35	137	8.42185	Mixed, incl. fatty acid beta-oxidation, and acyl-coa dehydrogenase, n-terminal domain	Fatty Acid Metabolism	MSMEI_0098 MSMEI_0104 MSMEI_0316 MSMEI_0516 fadE6 MSMEI_0650 MSMEI_1778 MSMEI_2025 fadE24 MSMEI_2137 MSMEI_2138 MSMEI_2153 MSMEI_2156 MSMEI_2179 MSMEI_2180 etfA MSMEI_2405 MSMEI_2917 MSMEI_2918 fadE21 MSMEI_3977 MSMEI_4014 MSMEI_4019 MSMEI_4598 MSMEI_4681 MSMEI_4682 MSMEI_4749 AFP41439.1 MSMEI_4996 MSMEI_5062 MSMEI_5128 fadE13 MSMEI_6406 MSMEI_6407 MSMEI_6506
3.54253e-20	31	116	8.80975	Mixed, incl. fatty acid degradation, and acyl-coa dehydrogenase-like, c-terminal	Fatty Acid Metabolism	MSMEI_0098 MSMEI_0104 MSMEI_0316 MSMEI_0516 fadE6 MSMEI_0650 MSMEI_1778 MSMEI_2025 fadE24 MSMEI_2137 MSMEI_2138 MSMEI_2153 MSMEI_2179 MSMEI_2180 etfA MSMEI_2405 MSMEI_2917 MSMEI_2918 fadE21 MSMEI_3977 MSMEI_4014 MSMEI_4019 MSMEI_4681 MSMEI_4682 MSMEI_4749 MSMEI_5062 MSMEI_5128 fadE13 MSMEI_6406 MSMEI_6407 MSMEI_6506
1.11095e-19	23	56	13.5394	Pyridine nucleotide-disulphide oxidoreductase	Oxidoreductases	MSMEI_0190 nirB MSMEI_0554 MSMEI_0882 AFP37480.1 MSMEI_1641 lpdA aofH MSMEI_1992 MSMEI_2150 MSMEI_2251 gorA sthA MSMEI_2936 MSMEI_3927 AFP40538.1 MSMEI_4313 AFP40792.1 MSMEI_4894 MSMEI_4996 MSMEI_5380 ethA MSMEI_6405
1.32343e-19	28	94	9.81952	Fatty acid degradation, and Acyl-CoA dehydrogenase, N-terminal domain	Fatty Acid Metabolism	MSMEI_0098 MSMEI_0104 MSMEI_0316 MSMEI_0516 fadE6 MSMEI_0650 MSMEI_1778 MSMEI_2025 fadE24 MSMEI_2137 MSMEI_2138 MSMEI_2153 etfA MSMEI_2405 MSMEI_2917 MSMEI_2918 fadE21 MSMEI_4014 MSMEI_4019 MSMEI_4681 MSMEI_4682 MSMEI_4749 MSMEI_5062 MSMEI_5128 fadE13 MSMEI_6406 MSMEI_6407 MSMEI_6506
3.63449e-18	28	105	8.7908	Monooxygenase	Monooxygenases	MSMEI_0190 MSMEI_1130 MSMEI_1641 MSMEI_1992 MSMEI_2123 MSMEI_2150 MSMEI_2251 MSMEI_2453 MSMEI_2767 ssuD MSMEI_2769 MSMEI_2936 MSMEI_3870 MSMEI_3984 MSMEI_3986 MSMEI_3987 MSMEI_3992 Monooxygenase MSMEI_4286 MSMEI_4439 MSMEI_4478 MSMEI_4873 MSMEI_4894 MSMEI_5653 MSMEI_5874 MSMEI_6146 ethA MSMEI_6462
6.40294e-18	163	3367	1.5959	Binding	Others	AFP36522.1 MSMEI_0098 MSMEI_0104 MSMEI_0193 MSMEI_0274 Ferredoxin MSMEI_0316 MSMEI_0322 MSMEI_0331 MSMEI_0405 nirB MSMEI_0511 MSMEI_0516 MSMEI_0563 fadE6 MSMEI_0650 MSMEI_0697 MSMEI_0882 AFP37480.1 fni lldD1 MSMEI_1392 MSMEI_1452 fadE9 MSMEI_1567 MSMEI_1606 sdhA lpdA MSMEI_1778 cofE MSMEI_1864 MSMEI_1865 fadE3 AFP38445.1 AFP38446.1 MSMEI_1992 nuoF MSMEI_2025 MSMEI_2032 fadE24 mbtN MSMEI_2137 MSME…
2.02576e-16	24	83	9.5322	Fatty acid degradation, and Acyl-CoA dehydrogenase, C-terminal domain	Fatty Acid Metabolism	MSMEI_0098 MSMEI_0104 MSMEI_0316 MSMEI_0516 fadE6 MSMEI_0650 MSMEI_2025 fadE24 MSMEI_2137 MSMEI_2138 MSMEI_2153 MSMEI_2405 MSMEI_2917 MSMEI_2918 fadE21 MSMEI_4681 MSMEI_4682 MSMEI_4749 MSMEI_5062 MSMEI_5128 fadE13 MSMEI_6406 MSMEI_6407 MSMEI_6506
3.82006e-15	11	12	30.2184	GMC oxidoreductase	Oxidoreductases	AFP36522.1 MSMEI_0274 MSMEI_0511 MSMEI_1392 MSMEI_3295 MSMEI_3352 MSMEI_3354 MSMEI_3364 MSMEI_5163 MSMEI_5784 MSMEI_5807
1.16756e-13	10	11	29.9687	Glucose-methanol-choline oxidoreductase, C-terminal	Oxidoreductases	MSMEI_0274 MSMEI_0511 MSMEI_1392 MSMEI_3295 MSMEI_3352 MSMEI_3354 MSMEI_3364 MSMEI_5163 MSMEI_5784 MSMEI_5807
1.90536e-13	16	40	13.1862	Cholesterol metabolic process	Cholesterol Metabolism	Ferredoxin fadE6 MSMEI_1865 MSMEI_2819 fadE26 fadE27 MSMEI_5832 MSMEI_5833 MSMEI_5856 MSMEI_5874 MSMEI_5877 kshB MSMEI_5880 MSMEI_6340 MSMEI_6385 MSMEI_6407
2.988e-13	16	41	12.8646	Secondary alcohol metabolic process	Others	Ferredoxin fadE6 MSMEI_1865 MSMEI_2819 fadE26 fadE27 MSMEI_5832 MSMEI_5833 MSMEI_5856 MSMEI_5874 MSMEI_5877 kshB MSMEI_5880 MSMEI_6340 MSMEI_6385 MSMEI_6407
3.55222e-13	9	9	32.9655	Glucose-methanol-choline oxidoreductase, N-terminal	Oxidoreductases	MSMEI_0274 MSMEI_0511 MSMEI_1392 MSMEI_3295 MSMEI_3354 MSMEI_3364 MSMEI_5163 MSMEI_5784 MSMEI_5807
3.55222e-13	22	92	7.88306	Luciferase-like monooxygenase	Monooxygenases	AFP37486.1 MSMEI_1130 MSMEI_1999 MSMEI_2123 MSMEI_2124 AFP38727.1 MSMEI_2767 ssuD MSMEI_2769 MSMEI_3983 MSMEI_3984 MSMEI_3986 MSMEI_3987 MSMEI_3992 Monooxygenase MSMEI_4286 MSMEI_4438 MSMEI_4439 MSMEI_4478 MSMEI_5653 MSMEI_6462 MSMEI_6551
4.25848e-13	13	24	17.8563	Steroid catabolic process	Others	fadE6 MSMEI_1865 fadE26 fadE27 MSMEI_5832 MSMEI_5833 MSMEI_5856 MSMEI_5874 MSMEI_5877 MSMEI_5880 MSMEI_6340 MSMEI_6385 MSMEI_6407
4.25848e-13	13	24	17.8563	Cholesterol catabolic process	Cholesterol Metabolism	fadE6 MSMEI_1865 fadE26 fadE27 MSMEI_5832 MSMEI_5833 MSMEI_5856 MSMEI_5874 MSMEI_5877 MSMEI_5880 MSMEI_6340 MSMEI_6385 MSMEI_6407
4.25848e-13	13	24	17.8563	Sterol catabolic process	Others	fadE6 MSMEI_1865 fadE26 fadE27 MSMEI_5832 MSMEI_5833 MSMEI_5856 MSMEI_5874 MSMEI_5877 MSMEI_5880 MSMEI_6340 MSMEI_6385 MSMEI_6407
2.27101e-12	16	46	11.4663	Sterol metabolic process	Others	Ferredoxin fadE6 MSMEI_1865 MSMEI_2819 fadE26 fadE27 MSMEI_5832 MSMEI_5833 MSMEI_5856 MSMEI_5874 MSMEI_5877 kshB MSMEI_5880 MSMEI_6340 MSMEI_6385 MSMEI_6407
2.36491e-12	19	71	8.82176	Steroid metabolic process	Others	MSMEI_0193 Ferredoxin fadE6 MSMEI_1865 MSMEI_2818 MSMEI_2819 AFP41439.1 fadE26 fadE27 MSMEI_5832 MSMEI_5833 MSMEI_5856 MSMEI_5874 MSMEI_5877 kshB MSMEI_5880 MSMEI_6340 MSMEI_6385 MSMEI_6407
5.71057e-12	20	84	7.84893	Luciferase-like domain	Others	MSMEI_1130 MSMEI_1999 MSMEI_2123 MSMEI_2124 MSMEI_2767 ssuD MSMEI_2769 MSMEI_3983 MSMEI_3984 MSMEI_3986 MSMEI_3987 MSMEI_3992 Monooxygenase MSMEI_4286 MSMEI_4438 MSMEI_4439 MSMEI_4478 MSMEI_5653 MSMEI_6462 MSMEI_6551
9.08662e-12	20	86	7.6664	Luciferase-like domain superfamily	Others	MSMEI_1130 MSMEI_1999 MSMEI_2123 MSMEI_2124 MSMEI_2767 ssuD MSMEI_2769 MSMEI_3983 MSMEI_3984 MSMEI_3986 MSMEI_3987 MSMEI_3992 Monooxygenase MSMEI_4286 MSMEI_4438 MSMEI_4439 MSMEI_4478 MSMEI_5653 MSMEI_6462 MSMEI_6551
1.02211e-11	8	8	32.9655	Glucose-methanol-choline oxidoreductase	Oxidoreductases	MSMEI_0274 MSMEI_0511 MSMEI_1392 MSMEI_3295 MSMEI_3352 MSMEI_3354 MSMEI_3364 MSMEI_5163
1.02211e-11	8	8	32.9655	Pyridine nucleotide-disulphide oxidoreductase, dimerisation domain	Oxidoreductases	MSMEI_0882 lpdA gorA sthA MSMEI_3927 AFP40538.1 MSMEI_4313 AFP40792.1
2.91779e-11	60	777	2.5456	Cytosol	Others	MSMEI_0104 MSMEI_0274 MSMEI_0511 MSMEI_0650 MSMEI_0697 AFP37485.1 AFP37486.1 MSMEI_1130 MSMEI_1392 fadE9 sdhA MSMEI_1778 fadE3 aofH MSMEI_1999 MSMEI_2123 MSMEI_2124 MSMEI_2153 MSMEI_2156 AFP38726.1 AFP38727.1 etfA MSMEI_2405 gorA ribF MSMEI_2767 ssuD MSMEI_2769 aroC MSMEI_3143 MSMEI_3295 azoR MSMEI_3352 MSMEI_3354 MSMEI_3364 MSMEI_3864 MSMEI_3889 MSMEI_3977 MSMEI_3983 MSMEI_3984 MSMEI_3986 MSMEI_…
4.74373e-11	16	55	9.58997	Alcohol catabolic process	Others	fadE6 MSMEI_1865 MSMEI_4545 mhpA gcl fadE26 fadE27 MSMEI_5832 MSMEI_5833 MSMEI_5856 MSMEI_5874 MSMEI_5877 MSMEI_5880 MSMEI_6340 MSMEI_6385 MSMEI_6407
5.65954e-11	10	16	20.6034	Thiamine pyrophosphate enzyme, N-terminal TPP-binding domain	Others	MSMEI_1452 MSMEI_1567 MSMEI_2223 ilvB MSMEI_3309 MSMEI_3871 ilvX MSMEI_4350 MSMEI_4545 gcl
8.50864e-11	16	57	9.25348	Organic hydroxy compound catabolic process	Others	fadE6 MSMEI_1865 MSMEI_4545 mhpA gcl fadE26 fadE27 MSMEI_5832 MSMEI_5833 MSMEI_5856 MSMEI_5874 MSMEI_5877 MSMEI_5880 MSMEI_6340 MSMEI_6385 MSMEI_6407
9.18497e-11	22	120	6.04368	Monooxygenase activity	Monooxygenases	MSMEI_0190 MSMEI_0193 Ferredoxin MSMEI_0554 AFP37480.1 MSMEI_1641 AFP38445.1 AFP38446.1 MSMEI_1992 MSMEI_2150 MSMEI_2251 MSMEI_2818 MSMEI_2819 MSMEI_2936 mhpA MSMEI_4844 MSMEI_4894 AFP41439.1 MSMEI_5877 kshB MSMEI_6146 ethA
1.25034e-10	10	17	19.3915	Thiamine pyrophosphate enzyme, C-terminal TPP-binding	Others	MSMEI_1452 MSMEI_1567 MSMEI_2223 ilvB MSMEI_3309 MSMEI_3871 ilvX MSMEI_4350 MSMEI_4545 gcl
1.25034e-10	10	17	19.3915	Flavin-binding monooxygenase-like	Monooxygenases	MSMEI_0190 MSMEI_0554 AFP37480.1 MSMEI_1641 MSMEI_1992 MSMEI_2150 MSMEI_2251 MSMEI_2936 MSMEI_4894 ethA
1.25034e-10	10	17	19.3915	Thiamine pyrophosphate enzyme, N-terminal TPP binding domain	Others	MSMEI_1452 MSMEI_1567 MSMEI_2223 ilvB MSMEI_3309 MSMEI_3871 ilvX MSMEI_4350 MSMEI_4545 gcl
2.70386e-10	10	18	18.3142	L-lysine 6-monooxygenase (NADPH-requiring)	Monooxygenases	MSMEI_0190 MSMEI_0554 AFP37480.1 MSMEI_1641 lpdA MSMEI_1992 MSMEI_2150 MSMEI_2251 MSMEI_4894 ethA
3.00072e-10	7	7	32.9655	NADH:flavin oxidoreductase/NADH oxidase, N-terminal	Oxidoreductases	MSMEI_1606 MSMEI_2814 MSMEI_2895 MSMEI_3056 MSMEI_3256 MSMEI_4996 MSMEI_6314
3.00072e-10	7	7	32.9655	NADH:flavin oxidoreductase / NADH oxidase family	Oxidoreductases	MSMEI_1606 MSMEI_2814 MSMEI_2895 MSMEI_3056 MSMEI_3256 MSMEI_4996 MSMEI_6314
3.61447e-10	14	45	10.2559	Oxidoreductase activity, acting on paired donors, with incorporation or reduction of molecular oxygen, nad(p)h as one donor, and incorporation of one atom of oxygen	Oxidoreductases	MSMEI_0190 Ferredoxin MSMEI_0554 AFP37480.1 MSMEI_1641 MSMEI_1992 MSMEI_2150 MSMEI_2251 MSMEI_2819 MSMEI_2936 mhpA MSMEI_4894 kshB ethA
4.3905e-10	9	14	21.1921	Thiamine pyrophosphate enzyme, central domain	Others	MSMEI_1452 MSMEI_1567 MSMEI_2223 ilvB MSMEI_3309 MSMEI_3871 MSMEI_4350 MSMEI_4545 gcl
5.21945e-10	10	19	17.3503	Thiamine pyrophosphate enzyme, C-terminal TPP binding domain	Others	MSMEI_1452 MSMEI_1567 MSMEI_2223 ilvB MSMEI_3309 MSMEI_3871 ilvX MSMEI_4350 MSMEI_4545 gcl
1.04321e-09	9	15	19.7793	Acyl-CoA dehydrogenase, conserved site, and Enoyl-CoA hydratase/isomerase	Fatty Acid Metabolism	MSMEI_0316 MSMEI_2153 MSMEI_2917 MSMEI_2918 fadE21 MSMEI_4681 MSMEI_4682 MSMEI_4749 MSMEI_5062
1.82299e-09	10	21	15.6979	DHS-like NAD/FAD-binding domain superfamily	FAD Binding Protein	MSMEI_1452 MSMEI_1567 MSMEI_2223 etfA ilvB MSMEI_3309 MSMEI_3871 MSMEI_4350 MSMEI_4545 gcl
3.21664e-09	10	22	14.9843	Mixed, incl. nitrilotriacetate monooxygenase component a/pristinamycin iia synthase subunit a, and acyl-coa dehydrogenase, c-terminal domain	Fatty Acid Metabolism	MSMEI_2123 MSMEI_2124 MSMEI_3983 MSMEI_3984 MSMEI_3985 MSMEI_3986 MSMEI_3987 MSMEI_4434 MSMEI_4438 MSMEI_4439
3.56011e-09	8	12	21.977	Glucose-methanol-choline oxidoreductase, and choline metabolic process	Oxidoreductases	AFP36522.1 MSMEI_0511 MSMEI_1392 MSMEI_3295 MSMEI_3352 MSMEI_3354 MSMEI_3364 MSMEI_5163
4.85872e-09	23	161	4.70936	Organic hydroxy compound metabolic process	Others	Ferredoxin fadE6 lldD1 MSMEI_1865 MSMEI_2453 MSMEI_2819 MSMEI_3870 MSMEI_4545 mhpA gcl pdxH fadE26 fadE27 MSMEI_5832 MSMEI_5833 MSMEI_5856 MSMEI_5874 MSMEI_5877 kshB MSMEI_5880 MSMEI_6340 MSMEI_6385 MSMEI_6407
5.35491e-09	10	23	14.3328	Thiamine pyrophosphate binding	Others	MSMEI_1452 MSMEI_1567 MSMEI_2223 ilvB MSMEI_3309 MSMEI_3871 ilvX MSMEI_4350 MSMEI_4545 gcl
8.65107e-09	6	6	32.9655	Oxidoreductase activity, acting on the ch-ch group of donors, with a flavin as acceptor	Oxidoreductases	fadE9 cofE fadE21 MSMEI_4598 MSMEI_4708 MSMEI_5062
8.65107e-09	6	6	32.9655	Pyridine nucleotide-disulphide oxidoreductase, class I	Oxidoreductases	MSMEI_0882 lpdA gorA sthA MSMEI_3927 MSMEI_4313
1.00594e-08	19	113	5.54287	Alcohol metabolic process	Others	Ferredoxin fadE6 MSMEI_1865 MSMEI_2819 MSMEI_4545 mhpA gcl fadE26 fadE27 MSMEI_5832 MSMEI_5833 MSMEI_5856 MSMEI_5874 MSMEI_5877 kshB MSMEI_5880 MSMEI_6340 MSMEI_6385 MSMEI_6407
1.31855e-08	11	32	11.3319	Mixed, incl. geraniol degradation, and n-terminal half of maoc dehydratase	Others	MSMEI_0098 MSMEI_0516 fadE6 MSMEI_0650 MSMEI_2025 MSMEI_2405 MSMEI_5128 fadE13 MSMEI_6406 MSMEI_6407 MSMEI_6506
2.74102e-08	7	10	23.0759	FAD/NAD-linked reductase, dimerisation domain superfamily	FAD Binding Protein	nirB MSMEI_0882 lpdA gorA sthA MSMEI_3927 MSMEI_4313
3.38133e-08	16	84	6.27915	Aldolase-type TIM barrel	Others	fni lldD1 MSMEI_1606 MSMEI_2453 MSMEI_2814 MSMEI_2895 MSMEI_3056 MSMEI_3143 MSMEI_3256 MSMEI_3870 pyrD MSMEI_4844 MSMEI_4996 dus MSMEI_6289 MSMEI_6314
1.49385e-07	10	31	10.634	Thiamin diphosphate-binding fold	Others	MSMEI_1452 MSMEI_1567 MSMEI_2223 ilvB MSMEI_3309 MSMEI_3871 ilvX MSMEI_4350 MSMEI_4545 gcl
2.58779e-07	9	25	11.8676	Mixed, incl. gmc oxidoreductase, and domain of unknown function duf1206	Oxidoreductases	AFP36522.1 MSMEI_0274 MSMEI_0511 MSMEI_1392 MSMEI_3295 MSMEI_3352 MSMEI_3354 MSMEI_3364 MSMEI_5163
2.58779e-07	5	5	32.9655	Nitrilotriacetate monooxygenase component A/pristinamycin IIA synthase subunit A, and Acyl-CoA dehydrogenase, C-terminal domain	Fatty Acid Metabolism	MSMEI_3983 MSMEI_3984 MSMEI_3985 MSMEI_3986 MSMEI_3987
2.58779e-07	5	5	32.9655	butyryl-CoA dehydrogenase activity	Others	fadE9 fadE21 MSMEI_4598 MSMEI_4708 MSMEI_5062
2.58779e-07	5	5	32.9655	Flavin monooxygenase-like	Monooxygenases	MSMEI_0190 MSMEI_1992 MSMEI_2150 MSMEI_2251 ethA
2.58779e-07	9	25	11.8676	FAD/NAD(P)-binding domain	FAD Binding Protein	nirB MSMEI_0882 lpdA gorA sthA MSMEI_3927 MSMEI_4313 MSMEI_4996 MSMEI_6405
2.87325e-07	20	153	4.30922	Lipid catabolic process	Lipid Metabolism	MSMEI_0193 Ferredoxin fadE6 MSMEI_1865 MSMEI_2818 MSMEI_2819 MSMEI_4598 AFP41439.1 fadE26 fadE27 MSMEI_5832 MSMEI_5833 MSMEI_5856 MSMEI_5874 MSMEI_5877 kshB MSMEI_5880 MSMEI_6340 MSMEI_6385 MSMEI_6407
2.97514e-07	11	42	8.63383	Sulfur compound binding	Others	MSMEI_1452 MSMEI_1567 MSMEI_2223 ilvB MSMEI_3309 MSMEI_3871 ilvX MSMEI_4350 MSMEI_4545 MSMEI_4598 gcl
3.55193e-07	13	63	6.80241	Fatty acid degradation, and 3-hydroxyacyl-CoA dehydrogenase, C-terminal	Fatty Acid Metabolism	MSMEI_0098 MSMEI_0104 MSMEI_0516 fadE6 MSMEI_0650 MSMEI_2025 fadE24 MSMEI_2405 MSMEI_5128 fadE13 MSMEI_6406 MSMEI_6407 MSMEI_6506
5.00321e-07	12	54	7.32567	Mixed, incl. steroid degradation, and dioxin degradation	Others	MSMEI_2032 MSMEI_2818 MSMEI_2819 MSMEI_5832 MSMEI_5833 fadE31 fadE32 MSMEI_5856 MSMEI_5874 MSMEI_5877 kshB MSMEI_5880
9.05877e-07	8	21	12.5583	Fatty acid degradation	Others	MSMEI_0098 MSMEI_0516 MSMEI_0650 MSMEI_2025 MSMEI_2405 MSMEI_5128 fadE13 MSMEI_6506
9.05877e-07	8	21	12.5583	Thiamine pyrophosphate	Others	MSMEI_1567 MSMEI_2223 ilvB MSMEI_3309 MSMEI_3871 MSMEI_4350 MSMEI_4545 gcl
1.36216e-06	8	22	11.9875	Cell redox homeostasis	Redox Homeostasis	MSMEI_0882 lpdA gorA sthA MSMEI_3927 AFP40538.1 MSMEI_4313 AFP40792.1
1.39481e-06	5	6	27.4713	Mixed, incl. acyl-coa dehydrogenase, c-terminal domain, and luciferase-like monooxygenase	Fatty Acid Metabolism	AFP37485.1 AFP37486.1 AFP38726.1 AFP38727.1 MSMEI_4873
1.56366e-06	11	49	7.40042	NAD(P)-binding Rossmann-like domain	Others	MSMEI_0190 AFP37480.1 aofH MSMEI_1992 MSMEI_2150 MSMEI_2251 MSMEI_2936 MSMEI_3364 MSMEI_4996 glf ethA
1.83497e-06	34	432	2.59451	Cell wall	Others	MSMEI_0104 MSMEI_0274 MSMEI_0511 MSMEI_0650 MSMEI_0697 AFP37480.1 MSMEI_1392 fadE9 MSMEI_1567 MSMEI_1778 fadE3 MSMEI_1992 MSMEI_2138 MSMEI_2153 MSMEI_2156 MSMEI_2251 etfA MSMEI_2405 ispG MSMEI_3295 MSMEI_3352 MSMEI_3354 MSMEI_3364 MSMEI_3889 MSMEI_3977 MSMEI_4019 ilvX MSMEI_4749 MSMEI_5128 MSMEI_5163 MSMEI_5469 glf MSMEI_6339 MSMEI_6506
1.83497e-06	7	16	14.4224	Glucose inhibited division protein A	Others	MSMEI_0882 lpdA sthA MSMEI_3927 MSMEI_4313 MSMEI_4996 MSMEI_5807
2.94317e-06	34	441	2.54156	External encapsulating structure	Others	MSMEI_0104 MSMEI_0274 MSMEI_0511 MSMEI_0650 MSMEI_0697 AFP37480.1 MSMEI_1392 fadE9 MSMEI_1567 MSMEI_1778 fadE3 MSMEI_1992 MSMEI_2138 MSMEI_2153 MSMEI_2156 MSMEI_2251 etfA MSMEI_2405 ispG MSMEI_3295 MSMEI_3352 MSMEI_3354 MSMEI_3364 MSMEI_3889 MSMEI_3977 MSMEI_4019 ilvX MSMEI_4749 MSMEI_5128 MSMEI_5163 MSMEI_5469 glf MSMEI_6339 MSMEI_6506
5.31445e-06	6	12	16.4828	Steroid degradation	Others	MSMEI_2032 MSMEI_2818 MSMEI_2819 MSMEI_5874 MSMEI_5877 kshB
5.59691e-06	8	26	10.1432	Steroid biosynthetic process	Others	MSMEI_0193 Ferredoxin MSMEI_2818 MSMEI_2819 AFP41439.1 MSMEI_5874 MSMEI_5877 kshB
7.19049e-06	4	4	32.9655	Oxidoreductase activity, acting on paired donors, with incorporation or reduction of molecular oxygen, reduced flavin or flavoprotein as one donor, and incorporation of one atom of oxygen	Oxidoreductases	MSMEI_0193 MSMEI_2818 AFP41439.1 MSMEI_5877
7.19049e-06	4	4	32.9655	3-hydroxy-9,10-secoandrosta-1,3,5(10)-triene-9,17-dione monooxygenase activity	Monooxygenases	MSMEI_0193 MSMEI_2818 AFP41439.1 MSMEI_5877
7.19049e-06	4	4	32.9655	FMN-dependent dehydrogenase	FMN Binding Protein	fni lldD1 MSMEI_2453 MSMEI_3870
7.19049e-06	4	4	32.9655	Flavin reductase like domain	Others	MSMEI_0322 MSMEI_0405 MSMEI_2893 MSMEI_5874
8.26723e-06	14	96	4.80747	Mixed, incl. sulfur metabolism, and nitrilotriacetate monooxygenase component a/pristinamycin iia synthase subunit a	Monooxygenases	MSMEI_2123 MSMEI_2124 MSMEI_2587 ribF MSMEI_3983 MSMEI_3984 MSMEI_3985 MSMEI_3986 MSMEI_3987 MSMEI_4434 MSMEI_4438 MSMEI_4439 MSMEI_4478 MSMEI_5380
8.84341e-06	10	47	7.01394	FAD binding domain	FAD Binding Protein	MSMEI_0190 MSMEI_0882 sdhA aofH sthA MSMEI_3295 MSMEI_3364 MSMEI_4996 MSMEI_5380 MSMEI_5807
1.58077e-05	15	116	4.26278	Mixed, incl. sulfur metabolism, and anion transmembrane transporter activity	Others	MSMEI_2123 MSMEI_2124 MSMEI_2587 ribF MSMEI_3983 MSMEI_3984 MSMEI_3985 MSMEI_3986 MSMEI_3987 MSMEI_4434 MSMEI_4438 MSMEI_4439 MSMEI_4478 MSMEI_5380 MSMEI_6314
3.19464e-05	11	66	5.49425	Oxidoreductase activity, acting on nad(p)h	Oxidoreductases	MSMEI_0882 lpdA nuoF gorA sthA azoR MSMEI_3927 AFP40538.1 AFP40565.1 MSMEI_4313 AFP40792.1
5.42041e-05	15	128	3.86315	Pathogenesis	Others	fadE6 lpdA MSMEI_1865 MSMEI_3552 MSMEI_3864 MSMEI_4384 fadE26 fadE27 MSMEI_5832 MSMEI_5833 MSMEI_5856 MSMEI_5880 MSMEI_6340 MSMEI_6385 MSMEI_6407
5.6116e-05	6	17	11.6349	Steroid degradation, and Dioxin degradation	Others	MSMEI_2032 MSMEI_2818 MSMEI_2819 MSMEI_5874 MSMEI_5877 kshB
7.94727e-05	5	11	14.9843	Mixed, incl. nadh:flavin oxidoreductase / nadh oxidase family, and stress responsive alpha-beta barrel	Oxidoreductases	MSMEI_1606 MSMEI_2814 MSMEI_2893 MSMEI_2895 MSMEI_6426
8.5931e-05	10	60	5.49425	Amide transmembrane transporter activity, and oligopeptide/dipeptide transporter, c-terminal region	Others	MSMEI_2767 ssuD MSMEI_2769 MSMEI_3992 MSMEI_3995 Monooxygenase MSMEI_3998 MSMEI_4003 MSMEI_4286 MSMEI_4287
9.39123e-05	4	6	21.977	Lactate 2-monooxygenase, FMN-binding domain, and TPP-binding enzyme, conserved site	FMN Binding Protein	MSMEI_2223 MSMEI_2453 MSMEI_3870 MSMEI_3871
9.39123e-05	4	6	21.977	Lycopene cyclase protein	Others	MSMEI_0190 MSMEI_3295 MSMEI_3364 Halogenase
0.000197043	5	13	12.679	Mixed, incl. acyl-coa dehydrogenase, c-terminal domain, and nitrilotriacetate monooxygenase component a/pristinamycin iia synthase subunit a	Fatty Acid Metabolism	MSMEI_3992 MSMEI_3995 Monooxygenase MSMEI_3998 MSMEI_4003
0.000197043	4	7	18.8374	Mixed, incl. response to sterol, and 3-hydroxy-9,10-secoandrosta-1,3,5(10)-triene-9,17-dione monooxygenase activity	Monooxygenases	MSMEI_2032 MSMEI_2818 MSMEI_5874 MSMEI_5877
0.000197043	3	3	32.9655	Lactate dehydrogenase activity	Others	lldD1 MSMEI_2453 MSMEI_3870
0.000197043	3	3	32.9655	L-lactate dehydrogenase activity	Others	lldD1 MSMEI_2453 MSMEI_3870
0.000197043	3	3	32.9655	Betaine-aldehyde dehydrogenase activity	Others	AFP36522.1 MSMEI_5784 MSMEI_5807
0.000197043	3	3	32.9655	Choline dehydrogenase activity	Others	AFP36522.1 MSMEI_5784 MSMEI_5807
0.000197043	3	3	32.9655	Glycine betaine biosynthetic process from choline	Others	AFP36522.1 MSMEI_5784 MSMEI_5807
0.000197043	3	3	32.9655	Choline metabolic process	Others	AFP36522.1 MSMEI_5784 MSMEI_5807
0.000197043	3	3	32.9655	Glycine betaine metabolic process	Others	AFP36522.1 MSMEI_5784 MSMEI_5807
0.000197043	3	3	32.9655	Glycine betaine biosynthetic process	Others	AFP36522.1 MSMEI_5784 MSMEI_5807
0.000197043	3	3	32.9655	Fatty acid beta-oxidation using acyl-coa dehydrogenase	Fatty Acid Metabolism	MSMEI_4598 MSMEI_5832 MSMEI_5833
0.000197043	3	3	32.9655	Ammonium ion metabolic process	Others	AFP36522.1 MSMEI_5784 MSMEI_5807
0.000197043	3	3	32.9655	Alpha-hydroxy acid dehydrogenase, FMN-dependent	FMN Binding Protein	lldD1 MSMEI_2453 MSMEI_3870
0.000197043	3	3	32.9655	FMN hydroxy acid dehydrogenase domain	FMN Binding Protein	lldD1 MSMEI_2453 MSMEI_3870
0.000197043	3	3	32.9655	Dihydrouridine synthase (Dus)	Others	MSMEI_2895 MSMEI_4996 dus
0.000255899	6	22	8.9906	Mixed, incl. nadh:flavin oxidoreductase / nadh oxidase family, and mmge/prpd	Oxidoreductases	MSMEI_1606 MSMEI_2814 MSMEI_2893 MSMEI_2895 MSMEI_3256 MSMEI_6426
0.000402542	5	15	10.9885	Mixed, incl. alpha-linolenic acid metabolism, and n-terminal half of maoc dehydratase	Others	MSMEI_0098 MSMEI_2405 MSMEI_5128 fadE13 MSMEI_6506
0.000402542	5	15	10.9885	Oxidoreductase NAD-binding domain	Oxidoreductases	Ferredoxin MSMEI_2819 MSMEI_3840 AFP40565.1 kshB
0.00048732	10	74	4.4548	NAD	Others	MSMEI_0882 lpdA nuoF gorA sthA azoR MSMEI_3927 MSMEI_4313 mhpA nfnB
0.000575673	8	48	5.49425	Cellular homeostasis	Others	MSMEI_0882 lpdA gorA sthA MSMEI_3927 AFP40538.1 MSMEI_4313 AFP40792.1
0.000633705	4	9	14.6513	N,N-dimethylaniline monooxygenase activity	Monooxygenases	AFP37480.1 MSMEI_1992 MSMEI_2251 ethA
0.000728215	3	4	24.7241	Acetolactate synthase complex	Others	ilvB MSMEI_4545 gcl
0.000728215	3	4	24.7241	Lactate oxidation	Others	lldD1 MSMEI_2453 MSMEI_3870
0.000730721	14	144	3.20498	Organic cyclic compound catabolic process	Others	fadE6 MSMEI_1865 mhpA fadE26 fadE27 MSMEI_5832 MSMEI_5833 MSMEI_5856 MSMEI_5874 MSMEI_5877 MSMEI_5880 MSMEI_6340 MSMEI_6385 MSMEI_6407
0.0010428	6	28	7.06404	Mixed, incl. cholesterol metabolic process, and duf35 ob-fold domain, acyl-coa-associated	Cholesterol Metabolism	MSMEI_5832 MSMEI_5833 fadE31 fadE32 MSMEI_5856 MSMEI_5880
0.00166644	10	86	3.8332	Mixed, incl. amide transmembrane transporter activity, and oligopeptide/dipeptide transporter, c-terminal region	Others	MSMEI_2767 ssuD MSMEI_2769 MSMEI_3992 MSMEI_3995 Monooxygenase MSMEI_3998 MSMEI_4003 MSMEI_4286 MSMEI_4287
0.00170691	3	5	19.7793	TPP-binding enzyme, conserved site	Others	ilvB MSMEI_3871 MSMEI_4545
0.00170691	3	5	19.7793	Conserved region in glutamate synthase	Others	lldD1 MSMEI_3143 MSMEI_6289
0.00182305	6	31	6.38042	Mixed, incl. nadh:flavin oxidoreductase / nadh oxidase family, and propionate metabolic process	Oxidoreductases	MSMEI_1606 MSMEI_2814 MSMEI_2893 MSMEI_2895 MSMEI_3256 MSMEI_6426
0.00233918	9	74	4.00932	Transposition, and gmc oxidoreductase	Oxidoreductases	AFP36522.1 MSMEI_0274 MSMEI_0511 MSMEI_1392 MSMEI_3295 MSMEI_3352 MSMEI_3354 MSMEI_3364 MSMEI_5163
0.00302342	4	13	10.1432	Flavin containing amine oxidoreductase	Oxidoreductases	AFP37480.1 aofH MSMEI_2251 glf
0.00322435	3	6	16.4828	Acetolactate synthase activity, and tartrate dehydrogenase	Others	ilvB ilvX MSMEI_4350
0.00322435	3	6	16.4828	Mixed, incl. butyryl-coa dehydrogenase activity, and caprolactam degradation	Others	MSMEI_0316 MSMEI_2153 MSMEI_5062
0.00322435	3	6	16.4828	Mixed, incl. gonad development, and bioluminescence	Others	fadE31 fadE32 MSMEI_5856
0.0037147	9	79	3.75557	NADP binding	Others	AFP37480.1 fni lpdA MSMEI_1992 MSMEI_2251 MSMEI_2277 gorA ethA nfnB
0.00398344	8	64	4.12069	Homeostatic process	Others	MSMEI_0882 lpdA gorA sthA MSMEI_3927 AFP40538.1 MSMEI_4313 AFP40792.1
0.0039951	4	14	9.41872	Oxidoreductase FAD/NAD(P)-binding	FAD Binding Protein	Ferredoxin MSMEI_2819 MSMEI_3840 kshB
0.00425387	27	462	1.92656	Lipid metabolic process	Lipid Metabolism	MSMEI_0193 Ferredoxin fadE6 fni fadE9 MSMEI_1865 MSMEI_2277 ispG MSMEI_2818 MSMEI_2819 fadE21 MSMEI_4598 MSMEI_4708 AFP41439.1 MSMEI_5062 fadE26 fadE27 MSMEI_5832 MSMEI_5833 MSMEI_5856 MSMEI_5874 MSMEI_5877 kshB MSMEI_5880 MSMEI_6340 MSMEI_6385 MSMEI_6407
0.00445996	14	173	2.66773	Oxidoreductase activity, acting on ch-oh group of donors	Oxidoreductases	AFP36522.1 MSMEI_0274 MSMEI_0511 lldD1 MSMEI_1392 MSMEI_2453 MSMEI_3295 MSMEI_3352 MSMEI_3354 MSMEI_3364 MSMEI_3870 MSMEI_5163 MSMEI_5784 MSMEI_5807
0.00480056	5	25	6.5931	FAD dependent oxidoreductase	FAD Binding Protein	MSMEI_0882 aofH sthA MSMEI_4996 MSMEI_5380
0.00517561	4	15	8.7908	Nitroreductase	Nitroreductases	cofE MSMEI_2848 MSMEI_3864 nfnB
0.00517561	4	15	8.7908	Nitroreductase family	Nitroreductases	cofE MSMEI_2848 MSMEI_3864 nfnB
0.00522162	3	7	14.1281	Mixed, incl. nitrilotriacetate monooxygenase component a/pristinamycin iia synthase subunit a, and gaf domain	Monooxygenases	MSMEI_4434 MSMEI_4438 MSMEI_4439
0.00522162	3	7	14.1281	Acetolactate synthase activity	Others	MSMEI_1567 ilvB ilvX
0.00663068	4	16	8.24138	Mostly uncharacterized, incl. acyl-coa dehydrogenase activity, and alpha-linolenic acid metabolism	Fatty Acid Metabolism	MSMEI_4708 MSMEI_4712 MSMEI_4720 MSMEI_4721
0.00799724	3	8	12.3621	Mixed, incl. acyl-coa dehydrogenase, c-terminal domain, and dipeptide transmembrane transporter activity	Fatty Acid Metabolism	MSMEI_3995 Monooxygenase MSMEI_3998
0.00799724	3	8	12.3621	alpha-Linolenic acid metabolism, and acyl-CoA dehydrogenase activity	Fatty Acid Metabolism	MSMEI_2405 MSMEI_5128 MSMEI_6506
0.00799724	3	8	12.3621	Flavoprotein pyridine nucleotide cytochrome reductase	Others	Ferredoxin MSMEI_3840 kshB
0.00926734	5	29	5.68371	Mixed, incl. acetyl-coa metabolic process, and aldehyde dehydrogenase, cysteine active site	Others	fadE9 MSMEI_2223 MSMEI_2453 MSMEI_3870 MSMEI_3871
0.0103011	9	92	3.22489	Mixed, incl. transposition, and gmc oxidoreductase	Oxidoreductases	AFP36522.1 MSMEI_0274 MSMEI_0511 MSMEI_1392 MSMEI_3295 MSMEI_3352 MSMEI_3354 MSMEI_3364 MSMEI_5163
0.0103011	4	18	7.32567	Nitroreductase-like	Nitroreductases	cofE MSMEI_2848 MSMEI_3864 nfnB
0.0114882	3	9	10.9885	Flavoprotein pyridine nucleotide cytochrome reductase-like, FAD-binding domain	FAD Binding Protein	Ferredoxin MSMEI_2819 kshB
0.0124355	6	45	4.3954	FMN-binding split barrel	FMN Binding Protein	MSMEI_0322 MSMEI_0405 MSMEI_2893 MSMEI_4848 pdxH MSMEI_5874
0.0125475	4	19	6.94011	2Fe-2S	Others	Ferredoxin MSMEI_2819 MSMEI_3840 kshB
0.0136679	18	285	2.08203	Small molecule catabolic process	Others	fadE6 MSMEI_1865 coaBC MSMEI_4545 MSMEI_4598 mhpA gcl fadE26 fadE27 MSMEI_5832 MSMEI_5833 MSMEI_5856 MSMEI_5874 MSMEI_5877 MSMEI_5880 MSMEI_6340 MSMEI_6385 MSMEI_6407
0.0146471	2	3	21.977	Dihydrolipoyl dehydrogenase activity	Others	MSMEI_0882 gorA
0.0146471	2	3	21.977	Glutamate synthase, alpha subunit, C-terminal	Others	MSMEI_3143 MSMEI_6289
0.0146471	2	3	21.977	CNNM, transmembrane domain	Others	MSMEI_3552 MSMEI_4384
0.0146471	4	20	6.5931	FAD-binding domain, ferredoxin reductase-type	FAD Binding Protein	Ferredoxin MSMEI_2819 MSMEI_3840 kshB
0.0146471	2	3	21.977	Glutamate synthase, alpha subunit, C-terminal domain superfamily	Others	MSMEI_3143 MSMEI_6289
0.0146471	4	20	6.5931	Ferredoxin-NADP reductase (FNR), nucleotide-binding domain	Others	Ferredoxin MSMEI_2819 MSMEI_3840 kshB
0.0146471	2	3	21.977	GXGXG motif	Others	MSMEI_3143 MSMEI_6289
0.0146471	2	3	21.977	Domain of unknown function DUF21	Others	MSMEI_3552 MSMEI_4384
0.0147625	6	47	4.20836	NADP	Others	fni thyX MSMEI_2848 aroC ethA nfnB
0.0150439	3	10	9.88966	Mixed, incl. aromatic-ring-hydroxylating dioxygenase, alpha subunit, and acyl-coa dehydrogenase, c-terminal domain	Fatty Acid Metabolism	MSMEI_5468 MSMEI_5469 MSMEI_5472
0.0174156	4	21	6.27915	Riboflavin synthase-like beta-barrel	Others	Ferredoxin MSMEI_2819 MSMEI_3840 kshB
0.0187963	16	249	2.11827	Interspecies interaction between organisms	Others	fadE6 lpdA MSMEI_1865 MSMEI_3552 MSMEI_3864 MSMEI_4384 fadE26 fadE27 MSMEI_5832 MSMEI_5833 MSMEI_5856 MSMEI_5877 MSMEI_5880 MSMEI_6340 MSMEI_6385 MSMEI_6407
0.0191647	7	66	3.49634	Iron-sulfur	Others	Ferredoxin nirB nuoF ispG MSMEI_2819 MSMEI_3840 kshB
0.0196591	11	142	2.55367	Vitamin binding	Others	MSMEI_1452 MSMEI_1567 MSMEI_2223 ilvB MSMEI_3309 MSMEI_3871 ilvX MSMEI_4350 MSMEI_4545 MSMEI_4848 gcl
0.0196591	3	11	8.9906	NADPH binding	Others	fni MSMEI_2277 gorA
0.0196591	3	11	8.9906	Oxidoreductase FAD-binding domain	FAD Binding Protein	Ferredoxin MSMEI_2819 kshB
0.020207	4	22	5.99373	Valine, leucine and isoleucine biosynthesis	Others	ilvB MSMEI_3309 ilvX MSMEI_4350
0.0218428	99	2647	1.23294	Cytoplasm	Others	MSMEI_0104 MSMEI_0274 Ferredoxin MSMEI_0322 MSMEI_0405 MSMEI_0511 MSMEI_0650 MSMEI_0697 thiO MSMEI_0882 AFP37485.1 AFP37486.1 fni MSMEI_1130 MSMEI_1392 MSMEI_1452 fadE9 MSMEI_1606 sdhA lpdA MSMEI_1778 fadE3 aofH MSMEI_1999 MSMEI_2123 MSMEI_2124 MSMEI_2153 MSMEI_2156 MSMEI_2223 AFP38726.1 AFP38727.1 MSMEI_2277 etfA ilvB MSMEI_2405 gorA ribF thyX sthA MSMEI_2767 ssuD MSMEI_2769 MSMEI_2814 MSMEI_281…
0.0243159	10	126	2.61631	Mixed, incl. quorum sensing, and nickel cation binding	Others	MSMEI_2767 ssuD MSMEI_2769 MSMEI_3992 MSMEI_3995 Monooxygenase MSMEI_3998 MSMEI_4003 MSMEI_4286 MSMEI_4287
0.0248192	3	12	8.24138	Mixed, incl. gonad development, and coenzyme a transferase family i	Others	fadE31 fadE32 MSMEI_5856
0.0255792	2	4	16.4828	Cell killing	Others	MSMEI_3552 MSMEI_4384
0.0255792	2	4	16.4828	Glutamate synthase (nadph) activity	Others	MSMEI_3143 MSMEI_6289
0.0255792	2	4	16.4828	Killing of cells of other organism	Others	MSMEI_3552 MSMEI_4384
0.0255792	2	4	16.4828	Hemolysis in other organism	Others	MSMEI_3552 MSMEI_4384
0.0255792	2	4	16.4828	Glutamate synthase activity, nad(p)h as acceptor	Others	MSMEI_3143 MSMEI_6289
0.0255792	2	4	16.4828	Cytolysis in other organism	Others	MSMEI_3552 MSMEI_4384
0.0255792	2	4	16.4828	L-glutamate biosynthetic process	Others	MSMEI_3143 MSMEI_6289
0.0255792	2	4	16.4828	Glutamate synthase domain	Others	MSMEI_3143 MSMEI_6289
0.0320743	6	56	3.53202	Mixed, incl. glycolysis / gluconeogenesis, and aldehyde dehydrogenase domain	Others	fadE9 aofH MSMEI_2223 MSMEI_2453 MSMEI_3870 MSMEI_3871
0.0325961	5	40	4.12069	Mixed, incl. aldehyde dehydrogenase domain, and acetyl-coa metabolic process	Others	fadE9 MSMEI_2223 MSMEI_2453 MSMEI_3870 MSMEI_3871
0.0374063	3	14	7.06404	Mixed, incl. fatty acid beta-oxidation using acyl-coa dehydrogenase, and duf35 ob-fold domain, acyl-coa-associated	Fatty Acid Metabolism	MSMEI_5832 MSMEI_5833 MSMEI_5880
0.0390536	2	5	13.1862	L-glutamate biosynthetic process, and Glutamate dehydrogenase	Others	MSMEI_3143 MSMEI_6289
0.0390536	2	5	13.1862	Mixed, incl. 2-amino-3-carboxymuconate-6-semialdehyde decarboxylase, and enoyl-coa hydratase, c-terminal	Others	MSMEI_2179 MSMEI_2180
0.0390536	2	5	13.1862	Mixed, incl. cupin 2, conserved barrel, and oxalate catabolic process	Others	MSMEI_3312 MSMEI_3313
0.0390536	2	5	13.1862	Mixed, incl. glucose dehydrogenase c-terminus, and aldehyde dehydrogenase, cysteine active site	Others	MSMEI_2804 MSMEI_2805
0.0390536	2	5	13.1862	Fatty acid beta-oxidation using acyl-coa dehydrogenase, and duf35 ob-fold domain, acyl-coa-associated	Fatty Acid Metabolism	MSMEI_5832 MSMEI_5833
0.0390536	2	5	13.1862	3-ketosteroid 9-alpha-monooxygenase activity, and 3-oxosteroid 1-dehydrogenase activity	Monooxygenases	MSMEI_2819 kshB
0.0390536	2	5	13.1862	Mixed, incl. drug transport, and abc-2 transporter	Others	MSMEI_6339 MSMEI_6340
0.0390536	2	5	13.1862	Mixed, incl. dihydrouridine synthase (dus), and domain of unknown function duf1989	Others	MSMEI_2893 MSMEI_2895
0.0390536	2	5	13.1862	Glutamate biosynthetic process	Others	MSMEI_3143 MSMEI_6289
0.0390536	2	5	13.1862	Glutamate synthase activity	Others	MSMEI_3143 MSMEI_6289
0.0390536	2	5	13.1862	Fumarate reductase/succinate dehydrogenase flavoprotein-like, C-terminal	Citric Acid Cycle	sdhA MSMEI_5380
0.0390536	2	5	13.1862	Fumarate reductase/succinate dehydrogenase flavoprotein-like, C-terminal domain superfamily	Citric Acid Cycle	sdhA MSMEI_5380
0.0390536	2	5	13.1862	Fumarate reductase flavoprotein C-term	Citric Acid Cycle	sdhA MSMEI_5380
0.0427761	3	15	6.5931	Oxidoreductase activity, acting on the aldehyde or oxo group of donors, disulfide as acceptor, and glycine catabolic process	Oxidoreductases	MSMEI_0882 MSMEI_3927 AFP40792.1
0.0427761	3	15	6.5931	Mostly uncharacterized, incl. smp-30/gluconolaconase/lre-like region, and aromatic-ring-hydroxylating dioxygenase, alpha subunit	Others	MSMEI_5468 MSMEI_5469 MSMEI_5472
0.0427761	3	15	6.5931	Valine biosynthetic process	Others	MSMEI_1567 ilvB ilvX
0.0512807	3	16	6.18103	2Fe-2S ferredoxin, iron-sulphur binding site	Others	Ferredoxin MSMEI_2819 kshB
0.0549486	2	6	10.9885	Mixed, incl. dipeptide transmembrane transporter activity, and peptide/nickel binding protein, mppa-type	Others	MSMEI_4286 MSMEI_4287
0.0549486	2	6	10.9885	Nitrilotriacetate monooxygenase component A/pristinamycin IIA synthase subunit A, and dipeptide transmembrane transporter activity	Monooxygenases	ssuD MSMEI_2769
0.0549486	2	6	10.9885	Mixed, incl. 3-hydroxyacyl-coa dehydrogenase, and acyl-coa dehydrogenase, conserved site	Fatty Acid Metabolism	MSMEI_4014 MSMEI_4019
0.0549486	2	6	10.9885	Mixed, incl. alpha-linolenic acid metabolism, and butyryl-coa dehydrogenase activity	Others	MSMEI_4708 MSMEI_4712
0.0549486	2	6	10.9885	Mixed, incl. imidazolonepropionase activity, and aromatic-ring-hydroxylating dioxygenase, alpha subunit	Others	MSMEI_4720 MSMEI_4721
0.0549486	2	6	10.9885	Mixed, incl. peptidase m15b, and aaa domain	Others	MSMEI_1864 MSMEI_1865
0.0549486	2	6	10.9885	Cytolysis	Others	MSMEI_3552 MSMEI_4384
0.0587752	3	17	5.81744	Isoprene biosynthesis, and prenyltransferase activity	Others	fni MSMEI_2277 ispG
0.0611496	7	85	2.71481	Electron transfer activity	Others	Ferredoxin sdhA etfA MSMEI_2819 azoR MSMEI_3840 kshB
0.0648227	25	524	1.57278	Organic substance catabolic process	Others	MSMEI_0193 Ferredoxin fadE6 MSMEI_0882 MSMEI_1865 MSMEI_2818 MSMEI_2819 coaBC MSMEI_4545 MSMEI_4598 mhpA AFP41439.1 gcl fadE26 fadE27 MSMEI_5832 MSMEI_5833 MSMEI_5856 MSMEI_5874 MSMEI_5877 kshB MSMEI_5880 MSMEI_6340 MSMEI_6385 MSMEI_6407
0.0666559	5	49	3.36383	Phenylalanine, tyrosine and tryptophan biosynthesis, and Valine, leucine and isoleucine biosynthesis	Others	ilvB aroC MSMEI_3309 ilvX MSMEI_4350
0.0666559	3	18	5.49425	Mixed, incl. cholest-4-en-3-one 26-monooxygenase activity, and steroid delta-isomerase activity	Monooxygenases	AFP38445.1 AFP38446.1 MSMEI_2150
0.0666559	3	18	5.49425	Aldehyde dehydrogenase (nad+) activity	Others	AFP36522.1 MSMEI_5784 MSMEI_5807
0.0666559	3	18	5.49425	Aldehyde dehydrogenase [nad(p)+] activity	Others	AFP36522.1 MSMEI_5784 MSMEI_5807
0.0666559	3	18	5.49425	Lactate metabolic process	Others	lldD1 MSMEI_2453 MSMEI_3870
0.0666559	3	18	5.49425	Transferase activity, transferring aldehyde or ketonic groups	Others	MSMEI_1567 ilvB ilvX
0.0666559	3	18	5.49425	Transferase complex	Others	ilvB MSMEI_4545 gcl
0.0709472	5	50	3.29655	Citrate cycle (TCA cycle), and glycine catabolic process	Citric Acid Cycle	MSMEI_0882 sdhA gorA MSMEI_3927 AFP40792.1
0.0712288	2	7	9.41872	Mixed, incl. inner membrane protein rclc-like, and nitrilotriacetate monooxygenase component a/pristinamycin iia synthase subunit a	Monooxygenases	MSMEI_2123 MSMEI_2124
0.0712288	2	7	9.41872	Oxidoreductase activity, acting on the ch-ch group of donors, quinone or related compound as acceptor	Oxidoreductases	sdhA pyrD
0.0712288	2	7	9.41872	HI0933-like protein	Others	MSMEI_4996 MSMEI_5380
0.0754402	3	19	5.20508	Isoleucine metabolic process	Others	MSMEI_1567 ilvB ilvX
0.0754402	3	19	5.20508	Isoleucine biosynthetic process	Others	MSMEI_1567 ilvB ilvX
0.0754402	3	19	5.20508	Oxidoreductase activity, acting on a sulfur group of donors, nad(p) as acceptor	Oxidoreductases	MSMEI_0882 gorA AFP40565.1
0.0853957	7	92	2.50825	Electron transport chain	Others	Ferredoxin sdhA etfA MSMEI_2819 azoR MSMEI_3840 kshB
0.0858697	3	20	4.94483	Valine metabolic process	Others	MSMEI_1567 ilvB ilvX
0.0907488	2	8	8.24138	Isoprene biosynthesis	Others	fni ispG
0.0909009	6	73	2.70949	Mitochondrion	Others	MSMEI_0322 MSMEI_0405 ribF MSMEI_2893 MSMEI_4598 MSMEI_5874
0.0969414	3	21	4.70936	Amino-acid betaine biosynthetic process	Others	AFP36522.1 MSMEI_5784 MSMEI_5807
0.103218	7	96	2.40374	Mixed, incl. aldehyde dehydrogenase domain, and amp-binding enzyme	Others	fadE9 aofH MSMEI_2223 MSMEI_2453 MSMEI_3870 MSMEI_3871 MSMEI_5784
0.109019	3	22	4.4953	Amino-acid betaine metabolic process	Others	AFP36522.1 MSMEI_5784 MSMEI_5807
0.109183	100	2841	1.16035	Intracellular	Others	MSMEI_0104 MSMEI_0274 Ferredoxin MSMEI_0322 MSMEI_0405 MSMEI_0511 MSMEI_0650 MSMEI_0697 thiO MSMEI_0882 AFP37485.1 AFP37486.1 fni MSMEI_1130 MSMEI_1392 MSMEI_1452 fadE9 MSMEI_1606 sdhA lpdA MSMEI_1778 fadE3 aofH MSMEI_1999 MSMEI_2123 MSMEI_2124 MSMEI_2153 MSMEI_2156 MSMEI_2223 AFP38726.1 AFP38727.1 MSMEI_2277 etfA ilvB MSMEI_2405 gorA ribF thyX sthA MSMEI_2767 ssuD MSMEI_2769 MSMEI_2814 MSMEI_281…
0.111566	2	9	7.32567	Oxidoreductase activity, acting on nad(p)h, nad(p) as acceptor	Oxidoreductases	sthA azoR
0.111566	2	9	7.32567	Domain in cystathionine beta-synthase and other proteins.	Others	MSMEI_3552 MSMEI_4384
0.111906	6	77	2.56874	Mixed, incl. aldehyde dehydrogenase domain, and amp-dependent synthetase/ligase	Others	fadE9 aofH MSMEI_2223 MSMEI_2453 MSMEI_3870 MSMEI_3871
0.120085	3	23	4.29985	2Fe-2S iron-sulfur cluster binding domain	Others	Ferredoxin MSMEI_2819 kshB
0.130748	2	10	6.5931	L-glutamate biosynthetic process, and NAD-glutamate dehydrogenase	Others	MSMEI_3143 MSMEI_6289
0.130748	3	24	4.12069	Mixed, incl. cytochrome p450, and steroid delta-isomerase activity	Others	AFP38445.1 AFP38446.1 MSMEI_2150
0.130748	10	171	1.92781	Magnesium ion binding	Others	fni MSMEI_1452 MSMEI_2223 MSMEI_2277 ilvB MSMEI_3309 MSMEI_3871 MSMEI_4350 MSMEI_4545 gcl
0.130748	3	24	4.12069	Isoprenoid biosynthetic process	Others	fni MSMEI_2277 ispG
0.130748	2	10	6.5931	Intramolecular oxidoreductase activity, transposing c=c bonds	Oxidoreductases	fni MSMEI_2277
0.130748	2	10	6.5931	Nitrogen utilization	Others	MSMEI_3143 MSMEI_6289
0.130748	2	10	6.5931	3 iron, 4 sulfur cluster binding	Others	MSMEI_3143 MSMEI_6289
0.130748	2	10	6.5931	Plasma membrane respirasome	Respiration	sdhA nuoF
0.130748	2	10	6.5931	Glutamine amidotransferase type 2 domain	Others	MSMEI_3143 MSMEI_6289
0.130748	2	10	6.5931	CBS domain	Others	MSMEI_3552 MSMEI_4384
0.142802	3	25	3.95586	Oxidoreductase activity, acting on the ch-nh2 group of donors	Oxidoreductases	MSMEI_3143 pdxH MSMEI_6289
0.142802	3	25	3.95586	2Fe-2S ferredoxin-type iron-sulfur binding domain	Others	Ferredoxin MSMEI_2819 kshB
0.142802	3	25	3.95586	2Fe-2S ferredoxin-like superfamily	Others	Ferredoxin MSMEI_2819 kshB
0.151579	2	11	5.99373	Isoprene biosynthesis, and Polyprenyl synthetase	Others	fni ispG
0.151579	2	11	5.99373	Mostly uncharacterized, incl. formaldehyde catabolic process, and nmra-like domain	Others	MSMEI_3312 MSMEI_3313
0.151579	2	11	5.99373	Nitrate assimilation, and nitronate monooxygenase	Monooxygenases	nirB MSMEI_4844
0.151579	2	11	5.99373	Respiratory chain complex	Respiration	sdhA nuoF
0.151579	2	11	5.99373	Redox-active center	Redox Homeostasis	MSMEI_0882 gorA
0.15648	25	578	1.42584	Catabolic process	Others	MSMEI_0193 Ferredoxin fadE6 MSMEI_0882 MSMEI_1865 MSMEI_2818 MSMEI_2819 coaBC MSMEI_4545 MSMEI_4598 mhpA AFP41439.1 gcl fadE26 fadE27 MSMEI_5832 MSMEI_5833 MSMEI_5856 MSMEI_5874 MSMEI_5877 kshB MSMEI_5880 MSMEI_6340 MSMEI_6385 MSMEI_6407
0.157333	9	154	1.92656	Iron	Others	Ferredoxin nirB nuoF ispG MSMEI_2819 MSMEI_3840 MSMEI_4848 kshB MSMEI_6146
0.175485	2	12	5.49425	Mostly uncharacterized, incl. lipase, gdxg, putative serine active site, and glucose dehydrogenase c-terminus	Others	MSMEI_2804 MSMEI_2805
0.182588	3	28	3.53202	Beta-grasp domain superfamily	Others	Ferredoxin MSMEI_2819 kshB
