# Supplementary material for: Flavin and deazaflavin biosynthesis in mycobacteria: relevance to physiology, implications for drug discovery, MR-1 antigenicity, and vaccine development
Source: Front Immunol. 2026 Jan 16;16:1656167. doi: 10.3389/fimmu.2025.1656167 (PMC12855090; doi:10.3389/fimmu.2025.1656167)
Supplement: Supplementary file 7 [file Table7.xlsx]

## Sheet: enrichment_all (8)
Enrichment FDR	nGenes	Pathway Genes	Fold Enrichment	Pathway	Annotation	Genes
6.51287e-24	9	16	418.25	F420H(2)-dependent quinone reductase	F420 Binding Protein	MSMEI_1937 MSMEI_1982 MSMEI_2929 MSMEI_3276 MSMEI_3573 MSMEI_3821 MSMEI_4901 MSMEI_5079 MSMEI_5837
1.68166e-19	9	45	148.711	FMN-binding split barrel	Others	MSMEI_1937 MSMEI_1982 MSMEI_2929 MSMEI_3276 MSMEI_3573 MSMEI_3821 MSMEI_4901 MSMEI_5079 MSMEI_5837
4.93436e-15	7	29	179.479	Coenzyme f420 binding	F420 Binding Protein	MSMEI_1937 MSMEI_2929 MSMEI_3276 MSMEI_3821 MSMEI_4901 MSMEI_5079 MSMEI_5837
9.11796e-13	7	61	85.326	Carboxylic acid binding	Others	MSMEI_1937 MSMEI_2929 MSMEI_3276 MSMEI_3821 MSMEI_4901 MSMEI_5079 MSMEI_5837
9.11796e-13	7	61	85.326	Organic acid binding	Others	MSMEI_1937 MSMEI_2929 MSMEI_3276 MSMEI_3821 MSMEI_4901 MSMEI_5079 MSMEI_5837
2.2795e-11	7	97	53.6586	Mixed, incl. luciferase-like monooxygenase, and fmn-binding split barrel	Monooexygenases	MSMEI_1982 MSMEI_2929 MSMEI_3276 MSMEI_3821 MSMEI_4901 MSMEI_5079 MSMEI_5837
1.54429e-10	6	60	74.3556	FMN-binding split barrel, and Luciferase-like monooxygenase	Monooexygenases	MSMEI_1982 MSMEI_2929 MSMEI_3821 MSMEI_4901 MSMEI_5079 MSMEI_5837
2.51655e-10	6	66	67.596	Mixed, incl. luciferase-like monooxygenase, and f420h(2)-dependent quinone reductase	Monooexygenases	MSMEI_1982 MSMEI_2929 MSMEI_3821 MSMEI_4901 MSMEI_5079 MSMEI_5837
3.0441e-09	5	42	88.5185	Coenzyme f420 binding, and luciferase-like monooxygenase	Monooexygenases	MSMEI_1982 MSMEI_2929 MSMEI_3821 MSMEI_5079 MSMEI_5837
7.16274e-06	3	22	101.394	Ribitol phosphate metabolic process, and luciferase-like monooxygenase	Monooexygenases	MSMEI_1982 MSMEI_2929 MSMEI_5079
1.5858e-05	3	29	76.9195	Luciferase-like monooxygenase, and ribitol phosphate metabolic process	Monooexygenases	MSMEI_1982 MSMEI_2929 MSMEI_5079
2.66259e-05	3	35	63.7333	Luciferase-like monooxygenase, and coenzyme F420 binding	Monooexygenases	MSMEI_1982 MSMEI_2929 MSMEI_5079
6.01548e-05	7	922	5.64522	Carbohydrate derivative binding	Others	MSMEI_1937 MSMEI_2929 MSMEI_3276 MSMEI_3821 MSMEI_4901 MSMEI_5079 MSMEI_5837
0.000232967	2	12	123.926	Mixed, incl. ribitol phosphate metabolic process, and f420h(2)-dependent quinone reductase	Others	MSMEI_1982 MSMEI_2929
0.000446801	7	1264	4.11779	Anion binding	Others	MSMEI_1937 MSMEI_2929 MSMEI_3276 MSMEI_3821 MSMEI_4901 MSMEI_5079 MSMEI_5837
0.000464866	7	1281	4.06315	Oxidoreductase activity	Others	MSMEI_1937 MSMEI_2929 MSMEI_3276 MSMEI_3821 MSMEI_4901 MSMEI_5079 MSMEI_5837
0.000763934	7	1391	3.74183	Small molecule binding	Others	MSMEI_1937 MSMEI_2929 MSMEI_3276 MSMEI_3821 MSMEI_4901 MSMEI_5079 MSMEI_5837
0.000860214	7	1426	3.64999	Oxidation-reduction process	Redox Homeostasis	MSMEI_1937 MSMEI_2929 MSMEI_3276 MSMEI_3821 MSMEI_4901 MSMEI_5079 MSMEI_5837
0.0117397	1	5	148.711	Mixed, incl. yaeq, and nmra-like domain	Others	MSMEI_3276
0.0121456	7	2184	2.38319	Ion binding	Others	MSMEI_1937 MSMEI_2929 MSMEI_3276 MSMEI_3821 MSMEI_4901 MSMEI_5079 MSMEI_5837
0.0145919	1	7	106.222	Mixed, incl. tetratricopeptide repeat, and adenosine to inosine editing	Others	MSMEI_1937
0.0160713	1	8	92.9444	Mixed, incl. luciferase-like, f420-dependent oxidoreductase, msmeg2516, predicted, and f420-dependent oxidoreductase-predicted, rv3520c	Oxidoreductases	MSMEI_5079
0.0189413	7	2418	2.15256	Organic cyclic compound binding	Others	MSMEI_1937 MSMEI_2929 MSMEI_3276 MSMEI_3821 MSMEI_4901 MSMEI_5079 MSMEI_5837
0.0189413	7	2418	2.15256	Heterocyclic compound binding	Others	MSMEI_1937 MSMEI_2929 MSMEI_3276 MSMEI_3821 MSMEI_4901 MSMEI_5079 MSMEI_5837
0.0227832	1	13	57.1966	Mostly uncharacterized, incl. yaeq, and nmra-like domain	Others	MSMEI_3276
0.0227832	1	13	57.1966	Mixed, incl. na+/h+ antiporter family, and arginine deiminase	Others	MSMEI_3573
0.0355183	1	21	35.4074	Mostly uncharacterized, incl. yaeq, and protein of unknown function duf4383	Others	MSMEI_3276
0.0377118	1	23	32.3285	Mostly uncharacterized, incl. na+/h+ antiporter family, and n-acetyltransferase	Others	MSMEI_3573
0.111387	7	3367	1.54585	Binding	Others	MSMEI_1937 MSMEI_2929 MSMEI_3276 MSMEI_3821 MSMEI_4901 MSMEI_5079 MSMEI_5837
0.112856	5	1997	1.86168	Plasma membrane	Others	MSMEI_2929 MSMEI_3276 MSMEI_3821 MSMEI_5079 MSMEI_5837
0.150103	5	2175	1.70932	Cell periphery	Others	MSMEI_2929 MSMEI_3276 MSMEI_3821 MSMEI_5079 MSMEI_5837
0.154728	5	2210	1.68225	Membrane	Others	MSMEI_2929 MSMEI_3276 MSMEI_3821 MSMEI_5079 MSMEI_5837
