# Supplementary material for: Flavin and deazaflavin biosynthesis in mycobacteria: relevance to physiology, implications for drug discovery, MR-1 antigenicity, and vaccine development
Source: Front Immunol. 2026 Jan 16;16:1656167. doi: 10.3389/fimmu.2025.1656167 (PMC12855090; doi:10.3389/fimmu.2025.1656167)
Supplement: Supplementary file 8 [file Table8.xlsx]

## Sheet: enrichment_all
Enrichment FDR	nGenes	Pathway Genes	Fold Enrichment	Pathway	Annotation	Genes
1.96882e-24	15	15	45.75	FMN	FMN Binding Protein	lldD1 dus dfp Rv1533 lldD2 acg pyrD aroF pdxH ribF Rv3131 nuoF hsaB hsaA gltB
5.70106e-11	7	7	45.75	acyl-CoA dehydrogenase activity	Fatty Acid Metabolism	fadE9 fadE10 fadE12 fadE19 fadE20 fadE21 fadE25
9.74891e-08	5	5	45.75	Oxidoreductase activity, acting on the ch-ch group of donors, with a flavin as acceptor	Oxidoreductases	fadE9 fadE19 fadE20 fadE21 fbiB
9.74891e-08	5	5	45.75	Pyridine nucleotide-disulphide oxidoreductase, class I	Oxidoreductases	lpdC Rv0794c sthA mtr lpdA
9.74891e-08	5	5	45.75	Pyridine nucleotide-disulphide oxidoreductase, dimerisation domain	Oxidoreductases	lpdC Rv0794c sthA mtr lpdA
9.74891e-08	5	5	45.75	Flavin monooxygenase-like	Monooxygenases	Rv0565c Rv0892 Rv3049c mymA ethA
3.82612e-06	4	4	45.75	butyryl-CoA dehydrogenase activity	Others	fadE9 fadE19 fadE20 fadE21
3.82612e-06	4	4	45.75	Flavin reductase like domain	Others	Rv0245 Rv1939 Rv3007c hsaB
3.82612e-06	4	4	45.75	Glucose-methanol-choline oxidoreductase, C-terminal	Oxidoreductases	Rv0492c Rv0697 Rv1279 choD
3.82612e-06	4	4	45.75	GMC oxidoreductase	Oxidoreductases	Rv0492c Rv0697 Rv1279 choD
0.000125527	3	3	45.75	N,N-dimethylaniline monooxygenase activity	Monooxygenases	Rv0892 mymA ethA
0.000125527	3	3	45.75	Glucose-methanol-choline oxidoreductase, N-terminal	Oxidoreductases	Rv0492c Rv0697 Rv1279
1.07556e-11	8	9	40.6667	FMN binding	FMN Binding Protein	lldD1 Rv1155 dfp lldD2 aroF pdxH nuoF hsaB
4.03237e-10	7	8	40.0312	Acyl-CoA dehydrogenase, conserved site	Fatty Acid Metabolism	fadE9 fadE13 fadE19 fadE20 fadE21 fadE24 fadE25
4.03237e-10	7	8	40.0312	FAD/NAD-linked reductase, dimerisation domain superfamily	FAD Binding Protein	nirB lpdC Rv0688 Rv0794c sthA mtr lpdA
4.03237e-10	7	8	40.0312	L-lysine 6-monooxygenase (NADPH-requiring)	Monooxygenases	Rv0565c Rv0892 mbtG mtr Rv3049c mymA lpdA
4.13448e-38	26	31	38.371	Acyl-CoA dehydrogenase/oxidase, N-terminal domain superfamily	Fatty Acid Metabolism	fadE1 fadE3 fadE4 fadE6 fadE7 fadE9 fadE10 fadE12 fadE13 mbtN fadE16 fadE18 fadE17 fadE19 fadE20 fadE21 fadE22 Rv3094c fadE24 fadE25 fadE26 fadE27 fadE31 fadE32 hsaA fadE34
1.83318e-36	25	30	38.125	Acyl-CoA dehydrogenase, N-terminal domain	Fatty Acid Metabolism	fadE1 fadE3 fadE6 fadE7 fadE9 fadE10 fadE12 fadE13 mbtN fadE16 fadE18 fadE17 fadE19 fadE20 fadE21 fadE22 Rv3094c fadE24 fadE25 fadE26 fadE27 fadE31 fadE32 hsaA fadE34
5.63601e-07	5	6	38.125	Flavin-binding monooxygenase-like	Monooxygenases	Rv0565c Rv0892 Rv3049c mymA ethA
5.7254e-35	24	29	37.8621	Acyl-CoA dehydrogenase/oxidase, N-terminal	Fatty Acid Metabolism	fadE1 fadE3 fadE6 fadE7 fadE9 fadE10 fadE12 fadE13 mbtN fadE16 fadE18 fadE17 fadE19 fadE20 fadE21 fadE22 Rv3094c fadE24 fadE25 fadE26 fadE27 fadE31 fadE32 fadE34
1.59371e-05	4	5	36.6	Acetolactate synthase activity	Others	ilvG ilvB1 ilvB2 ilvX
1.76635e-58	40	51	35.8824	Flavin adenine dinucleotide binding	FAD Binding Protein	lpdC murB Rv0492c Rv0688 fadE9 dus fadE10 Rv0892 fadE12 Rv1279 mbtN frdA ilvG Rv1842c fadE17 Rv2366c fadE19 sthA fadE20 thyX fadE21 mtr ilvB1 fixB mymA fprA fadE25 lpdA sdhA ilvB2 fadE26 fadE27 ilvX hsaB hsaA kshB fadE34 glf ethA trxB2
0.000421958	3	4	34.3125	Dihydrolipoyl dehydrogenase activity	Others	lpdC sthA mtr
0.000421958	3	4	34.3125	Mitochondrial membrane	Others	Rv0688 fadE19 ribF
0.000421958	3	4	34.3125	TPP-binding enzyme, conserved site	Others	ilvG ilvB1 ilvB2
3.18694e-35	26	36	33.0417	Acyl-CoA dehydrogenase/oxidase C-terminal	Fatty Acid Metabolism	fadE1 fadE3 fadE4 fadE6 fadE7 fadE9 fadE10 fadE12 fadE13 mbtN fadE16 fadE18 fadE17 fadE19 fadE20 fadE21 fadE22 Rv3094c fadE24 fadE25 fadE26 fadE27 fadE31 fadE32 hsaA fadE34
3.18694e-35	26	36	33.0417	Acyl-CoA dehydrogenase/oxidase, N-terminal and middle domain superfamily	Fatty Acid Metabolism	fadE1 fadE3 fadE4 fadE6 fadE7 fadE9 fadE10 fadE12 fadE13 mbtN fadE16 fadE18 fadE17 fadE19 fadE20 fadE21 fadE22 Rv3094c fadE24 fadE25 fadE26 fadE27 fadE31 fadE32 hsaA fadE34
3.18694e-35	26	36	33.0417	Acyl-CoA dehydrogenase-like, C-terminal	Fatty Acid Metabolism	fadE1 fadE3 fadE4 fadE6 fadE7 fadE9 fadE10 fadE12 fadE13 mbtN fadE16 fadE18 fadE17 fadE19 fadE20 fadE21 fadE22 Rv3094c fadE24 fadE25 fadE26 fadE27 fadE31 fadE32 hsaA fadE34
1.19337e-33	25	35	32.6786	Acyl-CoA dehydrogenase, C-terminal domain	Fatty Acid Metabolism	fadE1 fadE3 fadE4 fadE6 fadE7 fadE9 fadE10 fadE12 fadE13 mbtN fadE16 fadE18 fadE17 fadE19 fadE20 fadE21 fadE22 Rv3094c fadE24 fadE25 fadE26 fadE27 fadE31 fadE32 fadE34
1.24639e-26	20	28	32.6786	Acyl-CoA oxidase/dehydrogenase, central domain	Fatty Acid Metabolism	fadE1 fadE3 fadE6 fadE7 fadE9 fadE10 fadE12 fadE13 mbtN fadE16 fadE17 fadE19 fadE20 fadE21 fadE22 fadE24 fadE25 fadE26 fadE31 fadE34
1.24639e-26	20	28	32.6786	Acyl-CoA dehydrogenase, middle domain	Fatty Acid Metabolism	fadE1 fadE3 fadE6 fadE7 fadE9 fadE10 fadE12 fadE13 mbtN fadE16 fadE17 fadE19 fadE20 fadE21 fadE22 fadE24 fadE25 fadE26 fadE31 fadE34
0.010398	2	3	30.5	Acetolactate synthase complex	Others	ilvB1 ilvB2
0.010398	2	3	30.5	Lactate metabolic process	Others	lldD1 lldD2
0.010398	2	3	30.5	Fumarate reductase (menaquinone)	Others	frdA sdhA
0.010398	2	3	30.5	CNNM, transmembrane domain	Others	Rv1842c Rv2366c
0.010398	2	3	30.5	Domain of unknown function DUF21	Others	Rv1842c Rv2366c
2.62352e-70	51	77	30.3019	FAD	FAD Binding Protein	fadE1 fadE3 fadE7 lpdC murB Rv0492c Rv0697 fadE9 Rv0794c fadE10 Rv0892 fadE12 fadE13 Rv1279 mbtN frdA fadE16 ilvG fadE17 mbtG fadE19 aroF sthA fadE20 thyX ribF fadE21 mtr ilvB1 fixB mymA fprA fadE24 aofH fadE25 lpdA sdhA choD ilvB2 fadE26 fadE27 ilvX fadE31 hsaB hsaA kshB fadE34 glf ethA gltB trxB2
0.000955287	3	5	27.45	Oxidoreductase activity, acting on the ch-ch group of donors, quinone or related compound as acceptor	Oxidoreductases	frdA pyrD sdhA
0.000955287	3	5	27.45	Thiamine pyrophosphate enzyme, central domain	Others	ilvG ilvB1 ilvB2
8.42601e-12	10	17	26.9118	FAD/NAD(P)-binding domain	FAD Binding Protein	nirB lpdC Rv0688 Rv0794c fadH sthA mtr fprA lpdA trxB2
1.04883e-17	15	26	26.3942	Pyridine nucleotide-disulphide oxidoreductase	Oxidoreductases	nirB lpdC Rv0565c Rv0688 Rv0794c Rv0892 fadH sthA mtr mymA fprA aofH lpdA ethA trxB2
9.35702e-05	4	7	26.1429	Thiamine pyrophosphate enzyme, C-terminal TPP-binding	Others	ilvG ilvB1 ilvB2 ilvX
9.35702e-05	4	7	26.1429	Thiamine pyrophosphate enzyme, N-terminal TPP-binding domain	Others	ilvG ilvB1 ilvB2 ilvX
9.35702e-05	4	7	26.1429	Thiamine pyrophosphate enzyme, N-terminal TPP binding domain	Others	ilvG ilvB1 ilvB2 ilvX
5.63896e-22	19	35	24.8357	Oxidoreductase activity, acting on the ch-ch group of donors	Oxidoreductases	fadE9 dus fadE10 fadE12 Rv1155 mbtN frdA fadE17 pyrD fadE19 fadE20 fadE21 fbiB fadE25 sdhA fadE26 fadE27 hsaA fadE34
0.000167841	4	8	22.875	Valine biosynthetic process	Others	ilvG ilvB1 ilvB2 ilvX
0.000167841	4	8	22.875	DHS-like NAD/FAD-binding domain superfamily	FAD Binding Protein	ilvG ilvB1 fixB ilvB2
0.00176974	3	6	22.875	Organelle membrane	Others	Rv0688 fadE19 ribF
0.0182639	2	4	22.875	Fermentation	Others	frdA sdhA
0.0182639	2	4	22.875	Oxidoreductase activity, acting on the ch-oh group of donors, oxygen as acceptor	Oxidoreductases	pdxH choD
0.0182639	2	4	22.875	Plasma membrane respiratory chain complex ii	Respiration	frdA sdhA
0.0182639	2	4	22.875	Fumarate reductase complex	Others	frdA sdhA
0.0182639	2	4	22.875	Plasma membrane fumarate reductase complex	Others	frdA sdhA
0.0182639	2	4	22.875	Fumarate reductase/succinate dehydrogenase flavoprotein-like, C-terminal	Citric Acid Cycle	frdA sdhA
0.0182639	2	4	22.875	Fumarate reductase/succinate dehydrogenase flavoprotein-like, C-terminal domain superfamily	Citric Acid Cycle	frdA sdhA
0.0182639	2	4	22.875	Nitroreductase family	Nitroreductases	Rv3131 fbiB
0.0182639	2	4	22.875	Fumarate reductase flavoprotein C-term	Citric Acid Cycle	frdA sdhA
2.706e-05	5	11	20.7955	Oxidoreductase activity, acting on paired donors, with incorporation or reduction of molecular oxygen, nad(p)h as one donor, and incorporation of one atom of oxygen	Oxidoreductases	Rv0892 mbtG mymA kshB ethA
0.000275856	4	9	20.3333	Valine metabolic process	Others	ilvG ilvB1 ilvB2 ilvX
0.000275856	4	9	20.3333	Thiamine pyrophosphate binding	Others	ilvG ilvB1 ilvB2 ilvX
0.000275856	4	9	20.3333	Thiamine pyrophosphate enzyme, C-terminal TPP binding domain	Others	ilvG ilvB1 ilvB2 ilvX
3.97243e-10	10	23	19.8913	NAD(P)-binding Rossmann-like domain	Others	Rv0565c Rv0892 fadH Rv2000 Rv3049c mymA aofH choD glf ethA
0.00291308	3	7	19.6071	FMN-dependent dehydrogenase	FMN Binding Protein	lldD1 Rv1533 lldD2
8.81738e-26	25	59	19.3856	FAD/NAD(P)-binding domain superfamily	FAD Binding Protein	nirB thiO lpdC Rv0492c Rv0565c Rv0688 Rv0697 Rv0794c Rv0892 fadH Rv1279 frdA Rv2000 mbtG sthA mtr Rv3049c mymA fprA aofH lpdA sdhA choD ethA trxB2
7.73266e-09	9	22	18.7159	FAD binding domain	FAD Binding Protein	lpdC Rv0492c fadH frdA sthA aofH sdhA choD trxB2
6.51075e-06	6	15	18.3	Steroid catabolic process	Others	fadE26 fadE27 hsaB hsaA kshB fadE34
6.51075e-06	6	15	18.3	Cholesterol catabolic process	Cholesterol Metabolism	fadE26 fadE27 hsaB hsaA kshB fadE34
6.51075e-06	6	15	18.3	Sterol catabolic process	Others	fadE26 fadE27 hsaB hsaA kshB fadE34
0.000421958	4	10	18.3	Branched-chain amino acid biosynthesis	Others	ilvG ilvB1 ilvB2 ilvX
0.000421958	4	10	18.3	Transferase activity, transferring aldehyde or ketonic groups	Others	ilvG ilvB1 ilvB2 ilvX
0.000421958	4	10	18.3	NADPH binding	Others	thyX mtr ethA trxB2
0.0272046	2	5	18.3	Glucose-methanol-choline oxidoreductase, and Peptidase C26	Oxidoreductases	Rv0697 Rv1279
0.0272046	2	5	18.3	Succinate dehydrogenase activity	Others	frdA sdhA
0.0272046	2	5	18.3	Vitamin b6 metabolic process	Others	Rv1155 pdxH
0.0272046	2	5	18.3	Respiratory chain complex ii	Respiration	frdA sdhA
0.0272046	2	5	18.3	Nitronate monooxygenase	Monooxygenases	Rv1533 Rv2781c
0.0272046	2	5	18.3	Glucose inhibited division protein A	Others	lpdC sthA
9.79031e-06	6	16	17.1562	FAD dependent oxidoreductase	FAD Binding Protein	thiO Rv0565c Rv0892 fadH aofH ethA
0.00436026	3	8	17.1562	Nitroreductase-like	Nitroreductases	acg Rv3131 fbiB
0.000633921	4	11	16.6364	Isoleucine metabolic process	Others	ilvG ilvB1 ilvB2 ilvX
0.000633921	4	11	16.6364	Isoleucine biosynthetic process	Others	ilvG ilvB1 ilvB2 ilvX
0.000138305	5	15	15.25	Cholesterol metabolism	Cholesterol Metabolism	choD fadE26 fadE27 kshB fadE34
0.00634041	3	9	15.25	Plasma membrane respirasome	Respiration	frdA nuoF sdhA
0.0377399	2	6	15.25	Mixed, incl. acyclic terpene utilisation, and biotin-binding site	Others	fadE12 fadE13
0.0377399	2	6	15.25	Alkaloid biosynthetic process, and acyl-coa dehydrogenase/oxidase, n-terminal	Fatty Acid Metabolism	fadE31 fadE32
0.0377399	2	6	15.25	3Fe-4S, and ferredoxin-NADP+ reductase activity	Others	fprA gltB
0.0377399	2	6	15.25	Nucleus	Others	Rv0688 ribF
0.0377399	2	6	15.25	Response to hormone	Others	Rv0688 fadE19
0.0377399	2	6	15.25	Response to steroid hormone	Others	Rv0688 fadE19
0.0377399	2	6	15.25	NADP+ binding	Others	fprA lpdA
0.000191273	5	16	14.2969	FAD binding	FAD Binding Protein	murB Rv0688 sdhA kshB ethA
0.00125825	4	13	14.0769	Oxidoreductase activity, acting on a sulfur group of donors, nad(p) as acceptor	Oxidoreductases	lpdC sthA mtr trxB2
6.08821e-06	7	23	13.9239	Steroid metabolism	Others	choD fadE26 fadE27 hsaB hsaA kshB fadE34
0.00846922	3	10	13.725	Mitochondrial envelope	Others	Rv0688 fadE19 ribF
0.00846922	3	10	13.725	Organelle envelope	Others	Rv0688 fadE19 ribF
0.00846922	3	10	13.725	Respiratory chain complex	Respiration	frdA nuoF sdhA
0.000257914	5	17	13.4559	Sterol metabolism	Others	choD fadE26 fadE27 kshB fadE34
7.83616e-06	7	24	13.3438	Cholesterol metabolic process	Cholesterol Metabolism	choD fadE26 fadE27 hsaB hsaA kshB fadE34
0.00167354	4	14	13.0714	Steroid biosynthetic process	Others	choD hsaB hsaA kshB
0.00167354	4	14	13.0714	Thiamine pyrophosphate	Others	ilvG ilvB1 ilvB2 ilvX
0.0497787	2	7	13.0714	Anaerobic respiration	Respiration	frdA sdhA
0.0497787	2	7	13.0714	Catechol-containing compound metabolic process	Others	mbtN mbtG
0.0497787	2	7	13.0714	Siderophore biosynthetic process from catechol	Others	mbtN mbtG
0.0497787	2	7	13.0714	FAD-dependent oxidoreductase 2, FAD binding domain	FAD Binding Protein	frdA sdhA
0.0497787	2	7	13.0714	Succinate dehydrogenase/fumarate reductase flavoprotein, catalytic domain superfamily	Citric Acid Cycle	frdA sdhA
0.0497787	2	7	13.0714	Aromatic hydrocarbons catabolism	Others	hsaB hsaA
3.02696e-06	8	30	12.2	Oxidoreductase activity, acting on nad(p)h	Oxidoreductases	lpdC Rv0688 aroF sthA mtr nuoF lpdA trxB2
3.02696e-06	8	30	12.2	NADP binding	Others	Rv0892 thyX mtr mymA fprA lpdA ethA trxB2
0.00220676	4	15	12.2	Branched-chain amino acid biosynthetic process	Others	ilvG ilvB1 ilvB2 ilvX
9.35702e-05	6	23	11.9348	Alcohol catabolic process	Others	fadE26 fadE27 hsaB hsaA kshB fadE34
9.35702e-05	6	23	11.9348	FMN-binding split barrel	FMN Binding Protein	Rv0245 Rv1155 Rv1939 pdxH Rv3007c hsaB
1.74955e-05	7	27	11.8611	Secondary alcohol metabolic process	Others	choD fadE26 fadE27 hsaB hsaA kshB fadE34
2.26069e-05	7	28	11.4375	Sterol metabolic process	Others	choD fadE26 fadE27 hsaB hsaA kshB fadE34
0.000117416	6	24	11.4375	Organic hydroxy compound catabolic process	Others	fadE26 fadE27 hsaB hsaA kshB fadE34
0.00284603	4	16	11.4375	Steroid degradation, and Dioxin degradation	Others	choD hsaB hsaA kshB
0.0138544	3	12	11.4375	Cholesterol metabolism, and DUF35 OB-fold domain, acyl-CoA-associated	Cholesterol Metabolism	fadE26 fadE27 fadE34
0.0614956	2	8	11.4375	Response to endogenous stimulus	Others	Rv0688 fadE19
0.0614956	2	8	11.4375	Oxidoreductase activity, acting on the ch-nh2 group of donors	Oxidoreductases	pdxH gltB
0.0614956	2	8	11.4375	Oxidoreductase activity, acting on single donors with incorporation of molecular oxygen, incorporation of one atom of oxygen (internal monooxygenases or internal mixed function oxidases)	Monooxygenases	Rv1533 mbtG
0.0614956	2	8	11.4375	Pyridoxamine 5-phosphate oxidase, putative	Others	Rv1155 pdxH
0.0614956	2	8	11.4375	Pyridoxamine 5-phosphate oxidase	Others	Rv1155 pdxH
0.0614956	2	8	11.4375	Flavin containing amine oxidoreductase	Oxidoreductases	aofH glf
0.00346134	4	17	10.7647	Branched-chain amino acid metabolic process	Others	ilvG ilvB1 ilvB2 ilvX
0.00346134	4	17	10.7647	Thiamin diphosphate-binding fold	Others	ilvG ilvB1 ilvB2 ilvX
0.0174311	3	13	10.5577	Mixed, incl. n-terminal half of maoc dehydratase, and butyrate metabolic process	Others	fadE1 fadE7 fadE19
8.84064e-06	8	35	10.4571	Monooxygenase	Monooxygenases	Rv0565c Rv0892 Rv1533 mbtG Rv3049c mymA hsaA ethA
0.000877451	5	22	10.3977	Sulfur compound binding	Others	ilvG fadE19 ilvB1 ilvB2 ilvX
8.28713e-10	14	63	10.1667	NADP	Others	murB dus Rv0892 acg mbtG aroF sthA thyX mtr fprA Rv3131 ethA gltB trxB2
0.0761867	2	9	10.1667	Siderophore metabolic process	Others	mbtN mbtG
0.0761867	2	9	10.1667	Siderophore biosynthetic process	Others	mbtN mbtG
0.00106299	5	23	9.94565	Cell redox homeostasis	Redox Homeostasis	lpdC sthA mtr lpdA trxB2
8.75961e-05	7	34	9.41912	Steroid metabolic process	Others	choD fadE26 fadE27 hsaB hsaA kshB fadE34
6.08821e-06	9	45	9.15	Mixed, incl. cholesterol metabolic process, and dioxin degradation	Cholesterol Metabolism	choD fadE26 fadE27 fadE31 fadE32 hsaB hsaA kshB fadE34
0.00159329	5	25	9.15	Enoyl-CoA hydratase/isomerase, and Acyl-CoA dehydrogenase, middle domain	Fatty Acid Metabolism	fadE1 fadE3 fadE7 fadE19 fadE24
0.0242885	3	15	9.15	Oxidoreductase activity, acting on nad(p)h, quinone or similar compound as acceptor	Oxidoreductases	lpdC nuoF lpdA
0.0242885	3	15	9.15	Respirasome	Respiration	frdA nuoF sdhA
0.0242885	3	15	9.15	Redox-active center	Redox Homeostasis	lpdC mtr trxB2
0.0910094	2	10	9.15	CBS domain	Others	Rv1842c Rv2366c
1.03095e-39	54	277	8.91877	Oxidoreductase	Oxidoreductases	fadE1 fadE3 nirB fadE7 lpdC murB Rv0492c Rv0565c lldD1 fadE9 dus fadE10 Rv0892 fadE12 fadE13 Rv1155 Rv1279 mbtN Rv1533 frdA fadE16 lldD2 fadE17 acg pyrD mbtG fadE19 pdxH sthA fadE20 fadE21 mtr gcpE Rv3049c mymA fprA Rv3131 fadE24 aofH fbiB fadE25 lpdA sdhA choD fadE26 fadE27 fadE31 hsaB hsaA kshB fadE34 ethA gltB trxB2
0.000450073	6	31	8.85484	Lipid degradation	Lipid Metabolism	fadE26 fadE27 hsaB hsaA kshB fadE34
1.09372e-14	23	122	8.625	Valine, leucine and isoleucine degradation, and steroid metabolic process	Others	fadE1 fadE3 fadE4 fadE6 fadE7 fadE10 fadE12 fadE13 fadE18 fadE17 Rv1939 fadE19 fadE24 fadE25 choD fadE26 fadE27 fadE31 fadE32 hsaB hsaA kshB fadE34
0.0273461	3	16	8.57812	FAD-binding, type PCMH, subdomain 2	FAD Binding Protein	murB Rv1842c Rv2366c
0.0273461	3	16	8.57812	FAD-binding, type PCMH-like superfamily	FAD Binding Protein	murB Rv1842c Rv2366c
0.00895271	4	22	8.31818	Oxidoreductase activity, acting on a sulfur group of donors	Oxidoreductases	lpdC sthA mtr trxB2
0.106858	2	11	8.31818	Mixed, incl. 3fe-4s, and oxidoreductase fad-binding domain	FAD Binding Protein	fprA gltB
0.106858	2	11	8.31818	Oxidoreductase activity, acting on single donors with incorporation of molecular oxygen	Oxidoreductases	Rv1533 mbtG
0.106858	2	11	8.31818	Cellular response to reactive oxygen species	Others	Rv0688 trxB2
0.000192213	7	39	8.21154	Monooxygenase activity	Others	Rv0892 Rv1533 mbtG mymA hsaA kshB ethA
1.24167e-06	11	62	8.11694	Valine, leucine and isoleucine degradation, and N-terminal half of MaoC dehydratase	Others	fadE1 fadE3 fadE4 fadE6 fadE7 fadE10 fadE12 fadE13 fadE19 fadE24 fadE25
0.0325093	3	17	8.07353	Mostly uncharacterized, incl. glucose-methanol-choline oxidoreductase, and mycofactocin	Oxidoreductases	lldD1 Rv0697 Rv1279
0.00300997	5	29	7.88793	Mixed, incl. cholesterol metabolic process, and duf35 ob-fold domain, acyl-coa-associated	Cholesterol Metabolism	fadE26 fadE27 fadE31 fadE32 fadE34
2.03525e-14	24	140	7.84286	Mixed, incl. valine, leucine and isoleucine degradation, and steroid metabolic process	Others	fadE1 fadE3 fadE4 fadE6 fadE7 fadE10 Rv0892 fadE12 fadE13 fadE18 fadE17 Rv1939 fadE19 fadE24 fadE25 choD fadE26 fadE27 fadE31 fadE32 hsaB hsaA kshB fadE34
0.0377399	3	18	7.625	Mitochondrion	Others	Rv0688 fadE19 ribF
0.120262	2	12	7.625	Pyrimidine nucleoside monophosphate biosynthetic process	Others	pyrD thyX
0.120262	2	12	7.625	Nonribosomal peptide biosynthetic process	Others	mbtN mbtG
0.000123441	8	50	7.32	Aldolase-type TIM barrel	Others	lldD1 dus fadH Rv1533 lldD2 pyrD Rv2781c gltB
0.0137513	4	25	7.32	Valine, leucine and isoleucine biosynthesis, and Lysine biosynthesis	Others	ilvG ilvB1 ilvB2 ilvX
3.71822e-06	11	69	7.29348	Valine, leucine and isoleucine degradation, and HotDog domain superfamily	Others	fadE1 fadE3 fadE4 fadE6 fadE7 fadE10 fadE12 fadE13 fadE19 fadE24 fadE25
9.91366e-30	48	309	7.1068	Oxidoreductase activity	Oxidoreductases	lpdC murB Rv0492c Rv0688 lldD1 fadE9 dus fadE10 Rv0892 fadE12 Rv1155 Rv1279 mbtN Rv1533 frdA lldD2 fadE17 acg pyrD mbtG fadE19 aroF pdxH sthA fadE20 fadE21 mtr gcpE fixB mymA fprA Rv3131 nuoF aofH fbiB fadE25 lpdA sdhA choD fadE26 fadE27 hsaB hsaA kshB fadE34 ethA gltB trxB2
0.133618	2	13	7.03846	Mixed, incl. animal organ development, and coenzyme a transferase family i	Others	fadE31 fadE32
0.133618	2	13	7.03846	Respiratory chain complex ii, and tricarboxylic acid cycle enzyme complex	Respiration	frdA sdhA
0.133618	2	13	7.03846	Pyrimidine nucleoside monophosphate metabolic process	Others	pyrD thyX
0.133618	2	13	7.03846	Response to organic cyclic compound	Others	Rv0688 fadE19
0.133618	2	13	7.03846	Acid-amino acid ligase activity	Others	dfp fbiB
0.133618	2	13	7.03846	Domain in cystathionine beta-synthase and other proteins.	Others	Rv1842c Rv2366c
0.0192599	4	28	6.53571	Electron transfer activity	Others	frdA fixB sdhA kshB
0.149085	2	14	6.53571	Thiamin diphosphate-binding fold, and 2-oxoacid dehydrogenase acyltransferase, catalytic domain	Others	lpdC Rv0794c
0.149085	2	14	6.53571	Disulfide oxidoreductase activity	Oxidoreductases	lpdC trxB2
0.149085	2	14	6.53571	Secondary metabolic process	Others	mbtN mbtG
0.149085	2	14	6.53571	Response to lipid	Others	Rv0688 fadE19
0.149085	2	14	6.53571	Secondary metabolite biosynthetic process	Others	mbtN mbtG
0.053751	3	21	6.53571	Electron transport	Others	frdA fixB sdhA
0.00291308	6	44	6.23864	Oxidoreductase activity, acting on paired donors, with incorporation or reduction of molecular oxygen	Oxidoreductases	Rv0892 mbtG mymA hsaA kshB ethA
0.0605274	3	22	6.23864	Plasma membrane protein complex	Others	frdA nuoF sdhA
1.24639e-26	48	359	6.11699	Oxidation-reduction process	Others	lpdC murB Rv0492c Rv0688 lldD1 fadE9 dus fadE10 Rv0892 fadE12 Rv1155 Rv1279 mbtN Rv1533 frdA lldD2 fadE17 acg pyrD mbtG fadE19 aroF pdxH sthA fadE20 fadE21 mtr gcpE fixB mymA fprA Rv3131 nuoF aofH fbiB fadE25 lpdA sdhA choD fadE26 fadE27 hsaB hsaA kshB fadE34 ethA gltB trxB2
0.165269	2	15	6.1	Mixed, incl. metallo-beta-lactamase superfamily, and reductase c-terminal	Others	Rv0688 fadH
1.0673e-05	12	95	5.77895	Organic hydroxy compound metabolic process	Others	lldD1 mbtN lldD2 mbtG pdxH choD fadE26 fadE27 hsaB hsaA kshB fadE34
0.180302	2	16	5.71875	Pyrimidine nucleotide biosynthetic process	Others	pyrD thyX
0.180302	2	16	5.71875	Phenol-containing compound metabolic process	Others	mbtN mbtG
0.180302	2	16	5.71875	Transferase complex	Others	ilvB1 ilvB2
0.0804439	3	25	5.49	Envelope	Others	Rv0688 fadE19 ribF
0.0352413	4	34	5.38235	Electron transport chain	Others	frdA fixB sdhA kshB
0.198681	2	17	5.38235	Pyridine-containing compound metabolic process	Others	Rv1155 pdxH
0.0159227	5	43	5.31977	Cellular homeostasis	Others	lpdC sthA mtr lpdA trxB2
3.71172e-25	50	432	5.29514	Nucleotide binding	Others	lpdC murB Rv0492c Rv0688 lldD1 fadE9 dus fadE10 Rv0892 fadE12 Rv1155 Rv1279 mbtN dfp frdA ilvG Rv1842c lldD2 fadE17 Rv2366c fadE19 aroF pdxH sthA fadE20 thyX ribF fadE21 mtr ilvB1 fixB mymA fprA devS nuoF fbiB fadE25 lpdA sdhA ilvB2 fadE26 fadE27 ilvX hsaB hsaA kshB fadE34 glf ethA trxB2
3.71172e-25	50	432	5.29514	Nucleoside phosphate binding	Others	lpdC murB Rv0492c Rv0688 lldD1 fadE9 dus fadE10 Rv0892 fadE12 Rv1155 Rv1279 mbtN dfp frdA ilvG Rv1842c lldD2 fadE17 Rv2366c fadE19 aroF pdxH sthA fadE20 thyX ribF fadE21 mtr ilvB1 fixB mymA fprA devS nuoF fbiB fadE25 lpdA sdhA ilvB2 fadE26 fadE27 ilvX hsaB hsaA kshB fadE34 glf ethA trxB2
0.000421958	9	78	5.27885	NAD	Others	lpdC Rv0794c acg sthA mtr Rv3131 nuoF lpdA hsaB
0.00283734	7	61	5.25	Oxidoreductase activity, acting on ch-oh group of donors	Oxidoreductases	murB Rv0492c lldD1 Rv1279 lldD2 pdxH choD
0.0174311	5	44	5.19886	Amino-acid biosynthesis	Others	ilvG aroF ilvB1 ilvB2 ilvX
0.00300997	7	62	5.16532	Lipid catabolic process	Lipid Metabolism	fadE19 fadE26 fadE27 hsaB hsaA kshB fadE34
0.105545	3	28	4.90179	Mixed, incl. pyridoxamine 5-phosphate oxidase, and ribitol phosphate metabolic process	Others	Rv1155 pdxH fbiB
0.0215784	5	47	4.86702	Homeostatic process	Others	lpdC sthA mtr lpdA trxB2
0.0495672	4	38	4.81579	Citrate cycle (TCA cycle)	Citric Acid Cycle	lpdC Rv0794c frdA sdhA
4.39145e-23	50	478	4.78556	Anion binding	Others	lpdC murB Rv0492c Rv0688 lldD1 fadE9 dus fadE10 Rv0892 fadE12 Rv1155 Rv1279 mbtN dfp frdA ilvG Rv1842c lldD2 fadE17 Rv2366c fadE19 aroF pdxH sthA fadE20 thyX ribF fadE21 mtr ilvB1 fixB mymA fprA devS nuoF fbiB fadE25 lpdA sdhA ilvB2 fadE26 fadE27 ilvX hsaB hsaA kshB fadE34 glf ethA trxB2
0.0524625	4	39	4.69231	Mixed, incl. nitrogen metabolism, and 4fe-4s binding domain	Others	nirB Rv2781c fprA gltB
0.120262	3	30	4.575	NAD binding	Others	lpdC aroF nuoF
0.0610001	4	41	4.46341	Protein dimerization activity	Others	Rv0688 Rv1155 pdxH devS
1.14422e-21	50	513	4.45906	Small molecule binding	Others	lpdC murB Rv0492c Rv0688 lldD1 fadE9 dus fadE10 Rv0892 fadE12 Rv1155 Rv1279 mbtN dfp frdA ilvG Rv1842c lldD2 fadE17 Rv2366c fadE19 aroF pdxH sthA fadE20 thyX ribF fadE21 mtr ilvB1 fixB mymA fprA devS nuoF fbiB fadE25 lpdA sdhA ilvB2 fadE26 fadE27 ilvX hsaB hsaA kshB fadE34 glf ethA trxB2
0.00706885	7	72	4.44792	Alcohol metabolic process	Others	choD fadE26 fadE27 hsaB hsaA kshB fadE34
0.068955	4	43	4.25581	Cellular respiration	Respiration	lpdC frdA nuoF sdhA
0.0182639	6	65	4.22308	Organic cyclic compound catabolic process	Others	fadE26 fadE27 hsaB hsaA kshB fadE34
0.00447364	8	87	4.2069	Small molecule catabolic process	Others	dfp fadE19 fadE26 fadE27 hsaB hsaA kshB fadE34
0.161205	3	35	3.92143	Membrane protein complex	Others	frdA nuoF sdhA
0.026499	6	71	3.8662	Mixed, incl. nitrogen metabolism, and sulfur compound metabolism	Others	nirB Rv0688 fadH Rv2781c fprA gltB
0.170267	3	36	3.8125	Water-soluble vitamin metabolic process, and coenzyme a biosynthesis	Others	thiO dfp ribF
0.170267	3	36	3.8125	Nucleoside monophosphate biosynthetic process	Others	pyrD thyX ribF
0.053751	5	61	3.75	Iron-sulfur	Others	nirB gcpE nuoF kshB gltB
0.102108	4	49	3.73469	Citrate cycle (TCA cycle), and Aldehyde dehydrogenase family	Citric Acid Cycle	lpdC Rv0794c frdA sdhA
0.112612	4	51	3.58824	Water-soluble vitamin metabolic process	Others	Rv1155 dfp pdxH ribF
0.06619	5	65	3.51923	Vitamin binding	Others	Rv1155 ilvG ilvB1 ilvB2 ilvX
0.118289	4	52	3.51923	Vitamin metabolic process	Others	Rv1155 dfp pdxH ribF
0.129662	4	54	3.38889	Energy derivation by oxidation of organic compounds	Others	lpdC frdA nuoF sdhA
0.133618	4	55	3.32727	Response to decreased oxygen levels	Hypoxia	Rv0688 acg kshB trxB2
0.14694	4	57	3.21053	Response to oxygen levels	Others	Rv0688 acg kshB trxB2
0.112612	5	76	3.00987	Amino-acid biosynthesis, and Cysteine and methionine metabolism	Others	ilvG aroF ilvB1 ilvB2 ilvX
0.170267	4	61	3	Iron-sulfur cluster binding	Others	gcpE nuoF kshB gltB
0.170267	4	61	3	Metal cluster binding	Others	gcpE nuoF kshB gltB
0.00828921	11	170	2.96029	Monocarboxylic acid metabolic process	Others	lpdC lldD1 fadE9 dfp Rv1533 lldD2 fadE19 fadE20 fadE21 gcpE fbiB
0.0761867	6	93	2.95161	Generation of precursor metabolites and energy	Others	lpdC frdA fixB nuoF sdhA kshB
1.81355e-13	50	785	2.91401	Organic cyclic compound binding	Others	lpdC murB Rv0492c Rv0688 lldD1 fadE9 dus fadE10 Rv0892 fadE12 Rv1155 Rv1279 mbtN dfp frdA ilvG Rv1842c lldD2 fadE17 Rv2366c fadE19 aroF pdxH sthA fadE20 thyX ribF fadE21 mtr ilvB1 fixB mymA fprA devS nuoF fbiB fadE25 lpdA sdhA ilvB2 fadE26 fadE27 ilvX hsaB hsaA kshB fadE34 glf ethA trxB2
1.81355e-13	50	785	2.91401	Heterocyclic compound binding	Others	lpdC murB Rv0492c Rv0688 lldD1 fadE9 dus fadE10 Rv0892 fadE12 Rv1155 Rv1279 mbtN dfp frdA ilvG Rv1842c lldD2 fadE17 Rv2366c fadE19 aroF pdxH sthA fadE20 thyX ribF fadE21 mtr ilvB1 fixB mymA fprA devS nuoF fbiB fadE25 lpdA sdhA ilvB2 fadE26 fadE27 ilvX hsaB hsaA kshB fadE34 glf ethA trxB2
2.03525e-14	53	841	2.88317	Ion binding	Others	secE2 lpdC murB Rv0492c Rv0688 lldD1 fadE9 dus fadE10 Rv0892 fadE12 Rv1155 Rv1279 mbtN dfp frdA ilvG Rv1842c lldD2 fadE17 Rv2366c fadE19 aroF pdxH sthA fadE20 thyX ribF fadE21 mtr gcpE ilvB1 fixB mymA fprA devS nuoF fbiB fadE25 lpdA sdhA ilvB2 fadE26 fadE27 ilvX hsaB hsaA kshB fadE34 glf ethA gltB trxB2
0.0895837	6	97	2.8299	Regulation of biological quality	Others	lpdC murB sthA mtr lpdA trxB2
0.105497	6	101	2.71782	Mixed, incl. porphyrin and chlorophyll metabolism, and nitrogen metabolism	Others	nirB Rv0688 fadH Rv2781c fprA gltB
0.121319	6	106	2.58962	Cellular amino acid biosynthetic process	Others	ilvG aroF ilvB1 ilvB2 ilvX gltB
0.0895837	7	125	2.562	Virulence	Others	lpdC Rv3131 choD fadE26 fadE27 kshB fadE34
0.190272	5	92	2.48641	Response to abiotic stimulus	Others	Rv0688 acg mymA kshB trxB2
4.02787e-05	29	555	2.39054	Small molecule metabolic process	Others	lpdC lldD1 fadE9 Rv1155 dfp Rv1533 ilvG lldD2 pyrD fadE19 aroF pdxH fadE20 thyX ribF fadE21 gcpE ilvB1 fbiB choD ilvB2 fadE26 fadE27 ilvX hsaB hsaA kshB fadE34 gltB
0.0196782	13	253	2.35079	Lipid metabolic process	Lipid Metabolism	fadE9 Rv1533 fadE19 fadE20 fadE21 gcpE choD fadE26 fadE27 hsaB hsaA kshB fadE34
0.00782824	17	343	2.26749	Carboxylic acid metabolic process	Others	lpdC lldD1 fadE9 dfp Rv1533 ilvG lldD2 fadE19 aroF fadE20 fadE21 gcpE ilvB1 fbiB ilvB2 ilvX gltB
0.189987	6	122	2.25	Iron	Others	nirB gcpE devS nuoF kshB gltB
0.150613	7	144	2.22396	Lipid metabolism	Lipid Metabolism	choD fadE26 fadE27 hsaB hsaA kshB fadE34
0.010904	17	356	2.18469	Oxoacid metabolic process	Others	lpdC lldD1 fadE9 dfp Rv1533 ilvG lldD2 fadE19 aroF fadE20 fadE21 gcpE ilvB1 fbiB ilvB2 ilvX gltB
0.0115213	17	358	2.17249	Organic acid metabolic process	Others	lpdC lldD1 fadE9 dfp Rv1533 ilvG lldD2 fadE19 aroF fadE20 fadE21 gcpE ilvB1 fbiB ilvB2 ilvX gltB
0.132388	8	169	2.16568	Pathogenesis	Others	lpdC Rv3131 lpdA choD fadE26 fadE27 kshB fadE34
0.170267	7	149	2.14933	Organophosphate biosynthetic process	Others	dfp pyrD pdxH thyX ribF gcpE fbiB
0.107862	9	192	2.14453	Organic substance catabolic process	Others	lpdC dfp fadE19 fadE26 fadE27 hsaB hsaA kshB fadE34
0.179155	7	151	2.12086	Carbohydrate derivative biosynthetic process	Others	murB dfp pyrD thyX ribF fbiB kshB
1.45236e-08	53	1161	2.0885	Binding	Others	secE2 lpdC murB Rv0492c Rv0688 lldD1 fadE9 dus fadE10 Rv0892 fadE12 Rv1155 Rv1279 mbtN dfp frdA ilvG Rv1842c lldD2 fadE17 Rv2366c fadE19 aroF pdxH sthA fadE20 thyX ribF fadE21 mtr gcpE ilvB1 fixB mymA fprA devS nuoF fbiB fadE25 lpdA sdhA ilvB2 fadE26 fadE27 ilvX hsaB hsaA kshB fadE34 glf ethA gltB trxB2
0.134324	9	203	2.02833	Catabolic process	Others	lpdC dfp fadE19 fadE26 fadE27 hsaB hsaA kshB fadE34
0.118152	10	228	2.00658	Carbohydrate derivative metabolic process	Others	lpdC murB dfp pyrD thyX ribF mtr gcpE fbiB kshB
0.00958625	21	482	1.99326	Cytosol	Others	lpdC Rv0492c Rv0688 fadE10 Rv1279 Rv1533 Rv2000 acg aroF sthA ribF mtr fixB Rv3131 aofH fadE25 sdhA glf ethA gltB trxB2
3.06336e-08	57	1346	1.93741	Metabolic process	Others	lpdC murB Rv0492c Rv0688 lldD1 fadE9 dus fadE10 Rv0892 fadE12 Rv1155 Rv1279 mbtN dfp Rv1533 frdA ilvG lldD2 fadE17 acg pyrD mbtG fadE19 aroF pdxH sthA fadE20 thyX ribF fadE21 mtr gcpE ilvB1 fixB mymA fprA Rv3131 devS nuoF aofH fbiB fadE25 lpdA sdhA choD ilvB2 fadE26 fadE27 ilvX hsaB hsaA kshB fadE34 glf ethA gltB trxB2
3.19307e-08	57	1348	1.93453	Catalytic activity	Others	lpdC murB Rv0492c Rv0688 lldD1 fadE9 dus fadE10 Rv0892 fadE12 Rv1155 Rv1279 mbtN dfp Rv1533 frdA ilvG lldD2 fadE17 acg pyrD mbtG fadE19 aroF pdxH sthA fadE20 thyX ribF fadE21 mtr gcpE ilvB1 fixB mymA fprA Rv3131 devS nuoF aofH fbiB fadE25 lpdA sdhA choD ilvB2 fadE26 fadE27 ilvX hsaB hsaA kshB fadE34 glf ethA gltB trxB2
0.1511	11	277	1.81679	Organic cyclic compound biosynthetic process	Others	dfp pyrD aroF pdxH thyX ribF fbiB choD hsaB hsaA kshB
0.118289	15	402	1.70709	Organonitrogen compound biosynthetic process	Others	murB mbtN dfp ilvG pyrD mbtG aroF pdxH thyX ribF ilvB1 fbiB ilvB2 ilvX gltB
0.199874	12	329	1.66869	Ribonucleotide binding	Others	lldD1 Rv1155 dfp lldD2 fadE19 aroF pdxH ribF devS nuoF fbiB hsaB
0.0856048	19	528	1.64631	Cell wall	Others	secE2 fadE10 Rv0892 Rv1279 lldD2 fadE17 Rv2000 acg sthA gcpE ilvB1 fixB mymA fprA devS fadE25 ilvX glf ethA
0.0258846	27	751	1.64481	Cytoplasm	Others	lpdC murB Rv0492c Rv0688 fadE10 Rv1279 Rv1533 Rv2000 acg pyrD fadE19 aroF sthA ribF mtr ilvB1 fixB Rv3131 devS aofH fadE25 sdhA ilvB2 glf ethA gltB trxB2
0.0895837	19	531	1.63701	External encapsulating structure	Others	secE2 fadE10 Rv0892 Rv1279 lldD2 fadE17 Rv2000 acg sthA gcpE ilvB1 fixB mymA fprA devS fadE25 ilvX glf ethA
0.026499	28	791	1.61947	Intracellular	Others	lpdC murB Rv0492c Rv0688 fadE10 Rv1279 Rv1533 frdA Rv2000 acg pyrD fadE19 aroF sthA ribF mtr ilvB1 fixB Rv3131 devS aofH fadE25 sdhA ilvB2 glf ethA gltB trxB2
0.0125335	38	1137	1.52902	Cellular metabolic process	Others	lpdC murB lldD1 fadE9 dus Rv1155 mbtN dfp Rv1533 frdA ilvG lldD2 pyrD mbtG fadE19 aroF pdxH fadE20 thyX ribF fadE21 mtr gcpE ilvB1 fixB devS nuoF fbiB sdhA ilvB2 ilvX hsaB hsaA kshB glf ethA gltB trxB2
0.1511	19	572	1.51967	Organic cyclic compound metabolic process	Others	lpdC dus Rv1155 mbtN dfp pyrD mbtG aroF pdxH thyX ribF fbiB choD fadE26 fadE27 hsaB hsaA kshB fadE34
0.14694	22	685	1.46934	Organic substance biosynthetic process	Others	murB mbtN dfp Rv1533 ilvG pyrD mbtG aroF pdxH thyX ribF gcpE ilvB1 fbiB choD ilvB2 ilvX hsaB hsaA kshB glf gltB
0.162816	22	695	1.4482	Biosynthetic process	Others	murB mbtN dfp Rv1533 ilvG pyrD mbtG aroF pdxH thyX ribF gcpE ilvB1 fbiB choD ilvB2 ilvX hsaB hsaA kshB glf gltB
0.0394268	36	1141	1.44347	Organic substance metabolic process	Others	lpdC murB lldD1 fadE9 dus Rv1155 mbtN dfp Rv1533 ilvG lldD2 pyrD mbtG fadE19 aroF pdxH fadE20 thyX ribF fadE21 mtr gcpE ilvB1 devS fbiB choD ilvB2 fadE26 fadE27 ilvX hsaB hsaA kshB fadE34 glf gltB
0.0420959	41	1356	1.3833	Cellular process	Others	lpdC murB Rv0688 lldD1 fadE9 dus Rv1155 mbtN dfp Rv1533 frdA ilvG lldD2 pyrD mbtG fadE19 aroF pdxH sthA fadE20 thyX ribF fadE21 mtr gcpE ilvB1 fixB devS nuoF fbiB lpdA sdhA ilvB2 ilvX hsaB hsaA kshB glf ethA gltB trxB2
0.150624	33	1139	1.3255	Membrane	Others	secE2 lpdC Rv0688 lldD1 fadE10 fadE12 Rv1279 dfp frdA Rv1842c lldD2 Rv2000 acg pyrD Rv2366c fadE19 sthA ribF gcpE fixB Rv3131 devS nuoF aofH fbiB fadE25 sdhA ilvX hsaA fadE34 glf ethA gltB
0.180767	35	1245	1.28614	Cell periphery	Others	secE2 lpdC lldD1 fadE10 Rv0892 fadE12 Rv1279 dfp frdA Rv1842c lldD2 fadE17 Rv2000 acg pyrD Rv2366c sthA gcpE ilvB1 fixB mymA fprA Rv3131 devS nuoF aofH fbiB fadE25 sdhA ilvX hsaA fadE34 glf ethA gltB
0.132591	45	1642	1.25381	Cellular anatomical entity	Others	secE2 lpdC murB Rv0492c Rv0688 lldD1 fadE10 Rv0892 fadE12 Rv1279 dfp Rv1533 frdA Rv1842c lldD2 fadE17 Rv2000 acg pyrD Rv2366c fadE19 aroF sthA ribF mtr gcpE ilvB1 fixB mymA fprA Rv3131 devS nuoF aofH fbiB fadE25 sdhA ilvB2 ilvX hsaA fadE34 glf ethA gltB trxB2
