# Supplementary material for: Flavin and deazaflavin biosynthesis in mycobacteria: relevance to physiology, implications for drug discovery, MR-1 antigenicity, and vaccine development
Source: Front Immunol. 2026 Jan 16;16:1656167. doi: 10.3389/fimmu.2025.1656167 (PMC12855090; doi:10.3389/fimmu.2025.1656167)
Supplement: Supplementary file 9 [file Table9.xlsx]

## Sheet: enrichment_all (9)
Enrichment FDR	nGenes	Pathway Genes	Fold Enrichment	Pathway	Annotation	Genes
3.73353e-10	4	7	460.114	Coenzyme f420 binding	F420 Binding Protein	fgd1 Rv1558 Rv3178 ddn
3.73353e-10	4	7	460.114	F420H(2)-dependent quinone reductase	F420 Binding Protein	Rv1558 Rv1871c Rv3178 ddn
6.72284e-08	4	25	128.832	Carboxylic acid binding	Others	fgd1 Rv1558 Rv3178 ddn
6.72284e-08	4	25	128.832	Organic acid binding	Others	fgd1 Rv1558 Rv3178 ddn
6.72284e-08	4	23	140.035	FMN-binding split barrel	Others	Rv1558 Rv1871c Rv3178 ddn
0.000123237	2	5	322.08	Coenzyme gamma-f420-2 metabolic process, and f420-dependent glucose-6-phosphate dehydrogenase	Pentose Phosphate Pathway	fgd1 ddn
0.000591312	2	11	146.4	Mixed, incl. ribitol phosphate metabolic process, and f420-dependent glucose-6-phosphate dehydrogenase-related	Pentose Phosphate Pathway	fgd1 ddn
0.000807612	4	277	11.6274	Oxidoreductase	Others	fgd1 Rv1558 Rv3178 ddn
0.00112049	4	309	10.4233	Oxidoreductase activity	Others	fgd1 Rv1558 Rv3178 ddn
0.00119215	2	18	89.4667	Mixed, incl. ribitol phosphate metabolic process, and luciferase-like domain	Others	fgd1 ddn
0.00137802	4	341	9.44516	Carbohydrate derivative binding	Others	fgd1 Rv1558 Rv3178 ddn
0.00155801	4	359	8.97159	Oxidation-reduction process	Others	fgd1 Rv1558 Rv3178 ddn
0.00230266	2	28	57.5143	Mixed, incl. pyridoxamine 5-phosphate oxidase, and ribitol phosphate metabolic process	Others	fgd1 ddn
0.00415307	4	478	6.73808	Anion binding	Others	fgd1 Rv1558 Rv3178 ddn
0.00434252	2	41	39.278	Mixed, incl. fmn-binding split barrel, and luciferase-like domain	Others	fgd1 ddn
0.00482828	4	513	6.27836	Small molecule binding	Others	fgd1 Rv1558 Rv3178 ddn
0.0216906	1	5	161.04	Mixed, incl. f420h(2)-dependent quinone reductase, and mmpl family	Others	Rv1558
0.0216906	4	785	4.10293	Organic cyclic compound binding	Others	fgd1 Rv1558 Rv3178 ddn
0.0216906	4	785	4.10293	Heterocyclic compound binding	Others	fgd1 Rv1558 Rv3178 ddn
0.0247769	1	6	134.2	Mixed, incl. acyl-coa dehydrogenase family member 10/11, n-terminal, and tetracyclin repressor-like, c-terminal domain	Others	Rv3178
0.0251069	4	841	3.82973	Ion binding	Others	fgd1 Rv1558 Rv3178 ddn
0.0288777	1	8	100.65	Mixed, incl. ethd domain, and rv1873-like superfamily	Others	Rv1871c
0.0288777	1	8	100.65	Cell redox homeostasis	Redox Homeostasis	fgd1
0.0365978	1	11	73.2	Mostly uncharacterized, incl. acyl-coa dehydrogenase family member 10/11, n-terminal, and alkylhydroperoxidase ahpd core	Others	Rv3178
0.0365978	1	11	73.2	Mixed, incl. tetracyclin repressor-like, c-terminal domain, and conserved hypothetical protein chp03252, hhh-gpd	Others	Rv1558
0.0464301	3	528	4.575	Cell wall	Others	fgd1 Rv1558 ddn
0.0464301	3	531	4.54915	External encapsulating structure	Others	fgd1 Rv1558 ddn
0.0467729	1	19	42.3789	Mixed, incl. dioxygenase, and beta-lactam resistance	Others	Rv3178
0.0467729	1	17	47.3647	Mostly uncharacterized, incl. dipeptidase, and ethd domain	Others	Rv1871c
0.0467729	1	19	42.3789	Mixed, incl. tetracyclin repressor-like, c-terminal domain superfamily, and conserved hypothetical protein chp03252, hhh-gpd	Others	Rv1558
0.0467729	4	1105	2.91475	Plasma membrane	Others	fgd1 Rv1558 Rv3178 ddn
0.0467729	1	19	42.3789	Luciferase-like domain	Others	fgd1
0.0467729	1	19	42.3789	Luciferase-like domain superfamily	Others	fgd1
0.0467729	1	19	42.3789	Luciferase-like monooxygenase	Monooxygenases	fgd1
0.0480396	4	1139	2.82774	Membrane	Others	fgd1 Rv1558 Rv3178 ddn
0.0501783	4	1161	2.77416	Binding	Others	fgd1 Rv1558 Rv3178 ddn
0.0616062	4	1245	2.58699	Cell periphery	Others	fgd1 Rv1558 Rv3178 ddn
0.0621568	1	29	27.7655	Mixed, incl. tetracyclin repressor-like, c-terminal domain superfamily, and spw repeat	Others	Rv1558
0.0632166	1	31	25.9742	Latent infection - Other responses of Mtb to phagocytosis	Others	fgd1
0.0632166	1	31	25.9742	Carbohydrate metabolism	Others	fgd1
0.07303	4	1348	2.38932	Catalytic activity	Others	fgd1 Rv1558 Rv3178 ddn
0.07303	4	1346	2.39287	Metabolic process	Others	fgd1 Rv1558 Rv3178 ddn
0.073934	1	39	20.6462	Mixed, incl. tetracyclin repressor-like, c-terminal domain superfamily, and arginine transport	Others	Rv1558
0.0795865	1	43	18.7256	Cellular homeostasis	Others	fgd1
0.079665	1	44	18.3	Oxidoreductase activity, acting on paired donors, with incorporation or reduction of molecular oxygen	Oxidoreductases	fgd1
0.0831997	1	47	17.1319	Homeostatic process	Redox Homeostasis	fgd1
0.0879316	1	54	14.9111	Mixed, incl. beta-lactam resistance, and ntf2-like domain superfamily	Others	Rv3178
0.0968335	1	62	12.9871	Mostly uncharacterized, incl. beta-lactam resistance, and ntf2-like domain superfamily	Others	Rv3178
0.0968335	1	61	13.2	Oxidoreductase activity, acting on ch-oh group of donors	Oxidoreductases	fgd1
0.116338	4	1642	1.96151	Cellular anatomical entity	Others	fgd1 Rv1558 Rv3178 ddn
0.125368	2	462	3.48571	Cell membrane	Others	Rv3178 ddn
0.136268	1	97	8.30103	Regulation of biological quality	Others	fgd1
0.171568	1	126	6.39048	Carbohydrate metabolic process	Others	fgd1
